# Supplementary material for: Ligand Binding Site Structure Influences the Evolution of Protein Complex Function and Topology
Source: Cell Rep. 2018 Mar 20;22(12):3265–76. doi: 10.1016/j.celrep.2018.02.085 (PMC5873459; doi:10.1016/j.celrep.2018.02.085)
Supplement: Table S1. Enriched Molecular Function GO Terms of MBS Homomers, Related to Figure 5 [file mmc2.xlsx]

## Sheet: Table S1
Table S1. Enriched molecular function GO terms of MBS homomers. Related to Figure 5.
GO_Term	Pop_freq	Pop_frac	Study_frac	P	Bonf_Cor_P	FDR_10	FDR_5	FDR_1	FDR_0.5_perc	Description	Contributing_proteins
GO:0030170	0.0370219690805533	182/4916	108/1222	6.95654155757496e-24	7.08175930561131e-21	T	T	T	T	pyridoxal phosphate binding	A0A1C7D190_BACME	A0A1C7D191_ARTSP	A0PKT3_MYCUA	A1R958_ARTAT	A1SR00_PSYIN	A3EYF7_9RHIZ	A7B1V0_RUMGN	A8IW39_CHLRE	A8R0K5_9ACTN	AADAT_HUMAN	AATC_PIG	AATC_YEAST	AATM_CHICK	AATM_MOUSE	AAT_THET8	ACLR_ACHOB	ALA2_HORVU	ALD1_ARATH	ALR1_ECOLI	ARGD_SALTY	ARO8_YEAST	ASTC_ECOLI	B4ECY9_BURCJ	BAUA_PSEAE	BCAT1_HUMAN	BCAT2_HUMAN	BFAT_VARPD	BIOA_ECOLI	BIOA_MYCTU	BIODA_ARATH	BIOK_BACSU	C7E5X4_9GAMM	CBS_HUMAN	CGL_HUMAN	CQSA_VIBCH	CSAD_HUMAN	CSD_SYNY3	CYS3_YEAST	D1BN29_VEIPT
GO:0008483	0.0264442636289666	130/4916	84/1222	3.13142861476228e-22	3.187794329828e-19	T	T	T	T	transaminase activity	A0A0A7GJ30_9EURY	A0A1C7D190_BACME	A0A1C7D191_ARTSP	A1R958_ARTAT	A3EYF7_9RHIZ	A8IW39_CHLRE	A8R0K5_9ACTN	AADAT_HUMAN	AATC_PIG	AATC_YEAST	AATM_CHICK	AATM_MOUSE	AAT_THET8	ACLR_ACHOB	ALA2_HORVU	ALD1_ARATH	ARGD_SALTY	ARO8_YEAST	ASTC_ECOLI	BAUA_PSEAE	BCAT1_HUMAN	BCAT2_HUMAN	BFAT_VARPD	BIOA_ECOLI	BIOA_MYCTU	BIODA_ARATH	BIOK_BACSU	C7E5X4_9GAMM	CQSA_VIBCH	D1BN29_VEIPT	D1C218_SPHTD	DAAA_BACYM	DAPAT_ARATH	DESV_STRVZ	F2XBU9_VIBFL	GABT_ECOLI	GABT_PIG	GDPPS_CAUCR	GLMS_ECOLI
GO:0048037	0.144426362896664	710/4916	282/1222	1.56507418682812e-21	1.59324552219103e-18	T	T	T	T	cofactor binding	A0A0C6DRW4_RHOER	A0A0G9LXQ8_VIBAL	A0A0H3LWY9_BARHE	A0A1C7D190_BACME	A0A1C7D191_ARTSP	A0PKT3_MYCUA	A0R238_MYCS2	A0R6V6_MYCS2	A1R958_ARTAT	A1SR00_PSYIN	A3EYF7_9RHIZ	A3QAV3_SHELP	A4HSF7_LEIIN	A7B1V0_RUMGN	A8IW39_CHLRE	A8R0K5_9ACTN	AADAT_HUMAN	AATC_PIG	AATC_YEAST	AATM_CHICK	AATM_MOUSE	AAT_THET8	ACAD8_HUMAN	ACADM_PIG	ACADS_HUMAN	ACDSB_HUMAN	ACLR_ACHOB	ACOX1_ARATH	ACOX1_RAT	ACOX4_ARATH	AIDB_ECOLI	ALA2_HORVU	ALD1_ARATH	ALGD_PSEAE	ALR1_ECOLI	AOC3_HUMAN	ARGD_SALTY	ARO8_YEAST	AROC_HELPY
GO:0016769	0.0278681855166802	137/4916	85/1222	9.30767678859664e-21	9.47521497079137e-18	T	T	T	T	transferase activity, transferring nitrogenous groups	A0A0A7GJ30_9EURY	A0A1C7D190_BACME	A0A1C7D191_ARTSP	A1R958_ARTAT	A3EYF7_9RHIZ	A8IW39_CHLRE	A8R0K5_9ACTN	AADAT_HUMAN	AATC_PIG	AATC_YEAST	AATM_CHICK	AATM_MOUSE	AAT_THET8	ACLR_ACHOB	ALA2_HORVU	ALD1_ARATH	ARGD_SALTY	ARO8_YEAST	ASTC_ECOLI	BAUA_PSEAE	BCAT1_HUMAN	BCAT2_HUMAN	BFAT_VARPD	BIOA_ECOLI	BIOA_MYCTU	BIODA_ARATH	BIOK_BACSU	C7E5X4_9GAMM	CQSA_VIBCH	D1BN29_VEIPT	D1C218_SPHTD	DAAA_BACYM	DAPAT_ARATH	DESV_STRVZ	F2XBU9_VIBFL	GABT_ECOLI	GABT_PIG	GDPPS_CAUCR	GLMS_ECOLI
GO:0043168	0.259764035801465	1277/4916	414/1222	6.17024501837941e-13	6.28130942871024e-10	T	T	T	T	anion binding	A0A0C6DRW4_RHOER	A0A0D5YC82_ACIBA	A0A0G9LXQ8_VIBAL	A0A0H3JRU9_STAAM	A0A0H3LWY9_BARHE	A0A1C7D190_BACME	A0A1C7D191_ARTSP	A0PKT3_MYCUA	A0R238_MYCS2	A0R6V6_MYCS2	A1R958_ARTAT	A1SR00_PSYIN	A3DCU1_CLOTH	A3EYF7_9RHIZ	A3QAV3_SHELP	A4HSF7_LEIIN	A4IMB4_GEOTN	A5H025_PIG	A7B1V0_RUMGN	A8IW39_CHLRE	A8R0K5_9ACTN	A9UJZ9_SALSA	AADAT_HUMAN	AATC_PIG	AATC_YEAST	AATM_CHICK	AATM_MOUSE	AAT_THET8	ACACB_HUMAN	ACAC_YEAST	ACAD8_HUMAN	ACADM_PIG	ACADS_HUMAN	ACDSB_HUMAN	ACKA_SALTY	ACLR_ACHOB	ACOX1_ARATH	ACOX1_RAT	ACOX4_ARATH
GO:1901681	0.016273393002441	80/4916	47/1222	8.51095342899146e-11	8.66415059071331e-08	T	T	T	T	sulfur compound binding	A0A0G9LXQ8_VIBAL	A0A0H3JRU9_STAAM	ACACB_HUMAN	ACAD8_HUMAN	ACADM_PIG	ACADS_HUMAN	ACDSB_HUMAN	ACOX1_ARATH	ACOX1_RAT	ACOX4_ARATH	AIDB_ECOLI	APLP1_HUMAN	BACH_MOUSE	BZNB_PSEFL	CBS_HUMAN	CEAS_STRCL	COMP_MOUSE	COMP_RAT	DCIP_ENTCL	FABH_MYCTU	FADR_VIBCH	GSTA4_MOUSE	GSTP1_HUMAN	ILVB_KLEPN	ILVB_YEAST	IVD_HUMAN	MDLC_PSEPU	MEND_BACSU	MEND_ECOLI	MEND_MYCTU	O62137_CAEEL	O62140_CAEEL	PDC1_KLULA	PDC1_YEAST	PDC_ZYMMO	POXB_ECOLI	POXB_LACPL	Q2K340_RHIEC	Q4K6F7_PSEF5
GO:0042083	0.00447518307567128	22/4916	19/1222	2.03828913285921e-09	2.07497833725067e-06	T	T	T	T	5,10-methylenetetrahydrofolate-dependent methyltransferase activity	A7ASX7_BABBO	A7UD81_PLAFA	C1IC19_STRCI	D9N170_PLAFA	DRTS_TOXGO	DRTS_TRYCR	Q5UVJ4_HELPX	Q9NDD3_TRISP	Q9Y052_CAEEL	THYX_HELPY	THYX_MYCTU	THYX_THEMA	TYSY_CORGL	TYSY_CRYNJ	TYSY_MOUSE	TYSY_MYCTU	TYSY_PNECA	TYSY_RAT	TYSY_STAAM
GO:0030976	0.00427176566314076	21/4916	18/1222	7.17581490068139e-09	7.30497956889365e-06	T	T	T	T	thiamine pyrophosphate binding	BZNB_PSEFL	CEAS_STRCL	DCIP_ENTCL	ILVB_KLEPN	ILVB_YEAST	MDLC_PSEPU	MEND_BACSU	MEND_ECOLI	MEND_MYCTU	PDC1_KLULA	PDC1_YEAST	PDC_ZYMMO	POXB_ECOLI	POXB_LACPL	Q4K6F7_PSEF5	Q6QBS4_9LACT	Q8L388_ACEPA	TKT1_ECOLI
GO:0003995	0.00671277461350692	33/4916	24/1222	9.05682279045909e-09	9.21984560068736e-06	T	T	T	T	acyl-CoA dehydrogenase activity	A0A0C6DRW4_RHOER	A0R6V6_MYCS2	ACAD8_HUMAN	ACADM_PIG	ACADS_HUMAN	ACDSB_HUMAN	ACOX1_ARATH	ACOX1_RAT	ACOX4_ARATH	AIDB_ECOLI	B1MPB5_MYCA9	C4NCB7_9CYAN	G7CNE7_MYCT3	IVD_HUMAN	O62137_CAEEL	O62140_CAEEL	Q13JS1_BURXL	Q2T4A2_BURTA	Q5D8D3_SOLLC	Q5SJW0_THET8	Q5SK63_THET8	Q81XJ1_BACAN	Q8YC61_BRUME	Q92VK1_RHIME
GO:0000062	0.00386493083807974	19/4916	16/1222	8.67927965659697e-08	8.83550669041571e-05	T	T	T	T	fatty-acyl-CoA binding	A0A0G9LXQ8_VIBAL	ACAD8_HUMAN	ACADM_PIG	ACADS_HUMAN	ACDSB_HUMAN	ACOX1_ARATH	ACOX1_RAT	ACOX4_ARATH	AIDB_ECOLI	BACH_MOUSE	FABH_MYCTU	FADR_VIBCH	IVD_HUMAN	O62137_CAEEL	O62140_CAEEL	Q5D8D3_SOLLC
GO:0016651	0.0183075671277461	90/4916	45/1222	1.86448960647837e-07	0.000189805041939498	T	T	T	T	oxidoreductase activity, acting on NAD(P)H	A0A0H3LWY9_BARHE	A4HSF7_LEIIN	AZOR1_PSEAE	AZOR_ECOLI	B5THG7_SCHJA	C0STY1_9BACI	C3TQA2_ECOLX	CDR_PYRHO	CDR_STAA3	CDR_STAA8	DECR_HUMAN	DLDH_AZOVI	DLDH_MYCTU	DLDH_PSEFL	DLDH_TRYCR	DLDH_YEAST	FMNRE_PSEAE	GASHR_MARGR	GMPR2_HUMAN	GRXC5_ARATH	GSHR_ECOLI	GSHR_HUMAN	GSHR_YEAST	LOT6_YEAST	NAOX_STRP6	NDI1_YEAST	NFSA_ECOLI	NFSB_ECOLI	NQO1_HUMAN	NQO1_MOUSE	NQOR_DEIRA	OPR3_SOLLC	PNPB_PSEWB	Q1HA49_PHYPO	Q389T8_TRYB2	Q81UT5_BACAN	Q88FB1_PSEPK	Q8DTD1_STRMU	Q8DW21_STRMU
GO:0050660	0.0319365337672905	157/4916	68/1222	2.15063775013201e-07	0.000218934922963438	T	T	T	T	flavin adenine dinucleotide binding	A0A0C6DRW4_RHOER	A0A0H3LWY9_BARHE	A0R6V6_MYCS2	A3QAV3_SHELP	A4HSF7_LEIIN	ACAD8_HUMAN	ACADM_PIG	ACADS_HUMAN	ACDSB_HUMAN	ACOX1_ARATH	ACOX1_RAT	ACOX4_ARATH	AIDB_ECOLI	B1MPB5_MYCA9	B5THG7_SCHJA	C1IC19_STRCI	C3TQA2_ECOLX	C4NCB7_9CYAN	CDR_PYRHO	CDR_STAA3	CDR_STAA8	DLDH_AZOVI	DLDH_MYCTU	DLDH_PSEFL	DLDH_TRYCR	DLDH_YEAST	FENR_PLAF7	G7CNE7_MYCT3	GASHR_MARGR	GSHR_ECOLI	GSHR_HUMAN	GSHR_YEAST	HPAH_ACIBA	ILVB_YEAST	IVD_HUMAN	NAOX_STRP6	NAO_FUSOX	NAO_PODAN	NOS1_HUMAN
GO:0004799	0.00366151342554923	18/4916	15/1222	2.97692085466214e-07	0.000303050543004605	T	T	T	T	thymidylate synthase activity	A7ASX7_BABBO	A7UD81_PLAFA	D9N170_PLAFA	DRTS_TOXGO	DRTS_TRYCR	Q9NDD3_TRISP	Q9Y052_CAEEL	THYX_MYCTU	TYSY_CORGL	TYSY_CRYNJ	TYSY_MOUSE	TYSY_MYCTU	TYSY_PNECA	TYSY_RAT	TYSY_STAAM
GO:0052890	0.00264442636289666	13/4916	12/1222	5.36431283152709e-07	0.000546087046249458	T	T	T	T	oxidoreductase activity, acting on the CH-CH group of donors, with a flavin as acceptor	ACAD8_HUMAN	ACADM_PIG	ACADS_HUMAN	ACDSB_HUMAN	ACOX1_ARATH	ACOX1_RAT	ACOX4_ARATH	AIDB_ECOLI	IVD_HUMAN	O62137_CAEEL	O62140_CAEEL	Q5D8D3_SOLLC
GO:0004170	0.00203417412530513	10/4916	10/1222	8.76066093216025e-07	0.000891835282893914	T	T	T	T	dUTP diphosphatase activity	DCD_MYCTU	DUT_ARATH	DUT_DICDI	DUT_MYCTU	DUT_YEAST	O15826_LEIMA	Q0P8G4_CAMJE	Q57ZH3_TRYB2	YNCF_BACSU	YOSS_BACSU
GO:0016722	0.00345809601301871	17/4916	14/1222	1.01029191785879e-06	0.00102847717238025	T	T	T	T	oxidoreductase activity, oxidizing metal ions	B3YEF4_SALET	BFR_ECOLI	BFR_MYCTU	DPS_BREBE	DPS_HELPY	DPS_LISIN	DPS_LISMO	DPS_MYCSM	DPS_YERPE	FRI2_LITCT	FRI4_SOYBN	Q8DG54_THEEB	Q8YE98_BRUME	TPF1_TREPA
GO:0016831	0.0213588283157038	105/4916	48/1222	2.1368036920026e-06	0.00217526615845864	T	T	T	T	carboxy-lyase activity	A0A0X1KHE5_9PROT	A1SR00_PSYIN	A4YI54_METS5	A7B1V0_RUMGN	AATC_PIG	B1Y9Q9_PYRNV	B7TVP1_CLOSY	C6F3U5_9ENTR	CAPP1_MAIZE	COABC_ECOLI	COMC_METJA	CSAD_HUMAN	D0KT28_SULS9	DCDA_METJA	DCDA_MYCTU	DCE1_HUMAN	DCEB_ECOLI	DCHS_HUMAN	DCIP_ENTCL	DDC_PIG	J7GQ11_LACBR	MAOM_HUMAN	MDLC_PSEPU	PDC1_KLULA	PDC1_YEAST	PDC_ZYMMO	PUCL_BACSB	PYRF_ARCFU	PYRF_BACSU	PYRF_ECOLI	PYRF_METJA	PYRF_METTH	PYRF_PYRHO	PYRF_YEAST	Q63IP8_BURPS	Q67PY4_SYMTH	Q6QBS4_9LACT	Q8IJH3_PLAF7	Q8L388_ACEPA
GO:0016668	0.00874694873881204	43/4916	25/1222	3.15524051938372e-06	0.00321203484873263	T	T	T	T	oxidoreductase activity, acting on a sulfur group of donors, NAD(P) as acceptor	A0A0H3LWY9_BARHE	A4HSF7_LEIIN	B5THG7_SCHJA	C3TQA2_ECOLX	CDR_PYRHO	CDR_STAA3	CDR_STAA8	DLDH_AZOVI	DLDH_MYCTU	DLDH_PSEFL	DLDH_TRYCR	DLDH_YEAST	GASHR_MARGR	GRXC5_ARATH	GSHR_ECOLI	GSHR_HUMAN	GSHR_YEAST	Q389T8_TRYB2	Q81UT5_BACAN	Q88FB1_PSEPK	Q92PC0_RHIME	Q962Y6_SCHMA	TYTR_CRIFA	TYTR_TRYCR	XECC_XANP2
GO:0008685	0.00183075671277461	9/4916	9/1222	3.54398707289355e-06	0.00360777884020564	T	T	T	T	2-C-methyl-D-erythritol 2,4-cyclodiphosphate synthase activity	A0R559_MYCS2	ISPF_BURCJ	ISPF_BURP1	ISPF_ECOLI	ISPF_PSEAE	ISPF_SALTY	ISPF_SHEON	ISPF_THET8	TRMD_HAEIN
GO:0016763	0.016680227827502	82/4916	39/1222	5.95724722835225e-06	0.00606447767846259	T	T	T	T	transferase activity, transferring pentosyl groups	A2E7Y6_TRIVA	A5PJH9_BOVIN	APT_HUMAN	C4LXG4_ENTHI	D5SMY7_PLAL2	DEOD1_VIBCH	DEOD_ECOLI	DEOD_YERPY	DNPH1_RAT	HIS1_CAMJR	I0B503_SCHMA	MTAP_SULSO	NADC_MYCTU	NAMPT_HUMAN	NAMPT_MOUSE	NAMPT_RAT	PNPH_SULSO	PUR1_BACSU	PUR1_ECOLI	PYRE_BACAN	PYRE_ECOLI	PYRE_SALTY	PYRE_STRMU	PYRE_YEAST	Q57VZ2_TRYB2	Q5SID9_THET8	Q5XA29_STRP6	Q8E9X9_SHEON	Q8I3X4_PLAF7	Q9K4U1_VIBCL	TYPH_SALTY	UDP_ECOLI	UDP_SALTY	UMPS_HUMAN	UPP1_HUMAN	UPP2_HUMAN	UPP_SULSO	UPP_TOXGO	XPT_BACSU
GO:0008199	0.00508543531326282	25/4916	17/1222	6.37988955671211e-06	0.00649472756873292	T	T	T	T	ferric iron binding	B3YEF4_SALET	BFR_ECOLI	BFR_MYCTU	DPS_BREBE	DPS_HELPY	DPS_LISIN	DPS_LISMO	DPS_MYCSM	DPS_STRSU	DPS_YERPE	FRI2_LITCT	FRI4_SOYBN	Q1X6M4_9MICO	Q8DG54_THEEB	Q8U2T8_PYRFU	Q8YE98_BRUME	TPF1_TREPA
GO:0016829	0.0870626525630594	428/4916	145/1222	7.35343624736353e-06	0.00748579809981608	T	T	T	T	lyase activity	A0A0X1KHE5_9PROT	A0R559_MYCS2	A1SR00_PSYIN	A4YI54_METS5	A7B1V0_RUMGN	A7LBL3_LEIDO	A9DKW4_9GAMM	AATC_PIG	ALLN1_ALLSA	ARLY2_ANAPL	AROC_HELPY	AROC_STRPN	AROQ_MYCTU	AROQ_STRCO	B1Y9Q9_PYRNV	B7TVP1_CLOSY	BZNB_PSEFL	C6F3U5_9ENTR	CAH2_HUMAN	CAHC_PEA	CAIB_ECOLI	CAN_HAEIN	CAN_YEAST	CAPP1_MAIZE	CBS_HUMAN	CGL_HUMAN	COABC_ECOLI	COMC_METJA	CRYD_ARATH	CSAD_HUMAN	CYS3_YEAST	D0CFC3_ACIBA	D0KT28_SULS9	D7U7T8_VITVI	DAPA_CAMJE	DAPA_ECOLI	DAPA_PSEAE	DCDA_METJA	DCDA_MYCTU
GO:0043492	0.00467860048820179	23/4916	16/1222	7.69165197990572e-06	0.00783010171554402	T	T	T	T	ATPase activity, coupled to movement of substances	A3DCU1_CLOTH	ARSA_METJA	ARSA_METTH	ATM1_NOVAD	D0VWX4_GEOSE	FBPC_NEIG1	HLYBP_ECOLX	LMRA_LACLA	MALK_THELN	MCJD_ECOLX	MSBA_SALTY	OPUCA_LISMN	Q8DW05_STRMU	TAP1_RAT	VATB_METMA	Y1866_STAAM
GO:0042626	0.00467860048820179	23/4916	16/1222	7.69165197990572e-06	0.00783010171554402	T	T	T	T	ATPase activity, coupled to transmembrane movement of substances	A3DCU1_CLOTH	ARSA_METJA	ARSA_METTH	ATM1_NOVAD	D0VWX4_GEOSE	FBPC_NEIG1	HLYBP_ECOLX	LMRA_LACLA	MALK_THELN	MCJD_ECOLX	MSBA_SALTY	OPUCA_LISMN	Q8DW05_STRMU	TAP1_RAT	VATB_METMA	Y1866_STAAM
GO:0016820	0.00467860048820179	23/4916	16/1222	7.69165197990572e-06	0.00783010171554402	T	T	T	T	hydrolase activity, acting on acid anhydrides, catalyzing transmembrane movement of substances	A3DCU1_CLOTH	ARSA_METJA	ARSA_METTH	ATM1_NOVAD	D0VWX4_GEOSE	FBPC_NEIG1	HLYBP_ECOLX	LMRA_LACLA	MALK_THELN	MCJD_ECOLX	MSBA_SALTY	OPUCA_LISMN	Q8DW05_STRMU	TAP1_RAT	VATB_METMA	Y1866_STAAM
GO:0016740	0.270951993490643	1332/4916	390/1222	8.90013240155993e-06	0.00906033478478801	T	T	T	T	transferase activity	12S_PROFR	A0A011_9ACTN	A0A059X981_9BACT	A0A077K7L1_9ACTN	A0A0A7GJ30_9EURY	A0A0D5YC82_ACIBA	A0A0F6AR69_BRUA1	A0A0H2YV09_CLOP1	A0A0M3KKZ0_STRAG	A0A1C7D190_BACME	A0A1C7D191_ARTSP	A0QY29_MYCS2	A1R958_ARTAT	A2E7Y6_TRIVA	A3EYF7_9RHIZ	A3MX09_PYRCJ	A4JC15_BURVG	A5H025_PIG	A5K4U6_PLAVS	A5K8L9_PLAVS	A5PJH9_BOVIN	A7ASX7_BABBO	A7UD81_PLAFA	A8IW39_CHLRE	A8R0K5_9ACTN	A9IH93_BORPD	A9UJZ9_SALSA	AAC6_ACIHA	AAC6_SALEN	AADAT_HUMAN	AATC_PIG	AATC_YEAST	AATM_CHICK	AATM_MOUSE	AAT_THET8	ACKA_SALTY	ACLR_ACHOB	ACPS_BACAN	ACPS_STRPN
GO:0010181	0.0146460537021969	72/4916	35/1222	9.74033446206349e-06	0.00991566048238063	T	T	T	T	FMN binding	A0R238_MYCS2	AROC_HELPY	AROC_STRPN	AZOR_ECOLI	B2J0D8_NOSP7	B2J933_NOSP7	C0STY1_9BACI	COABC_ECOLI	FMNRE_PSEAE	FPRA_METTM	FPRA_MOOTA	HPAC_THET8	IYD1_HUMAN	IYD1_MOUSE	LOT6_YEAST	NFNB_MYCS2	NFSA_ECOLI	NFSB_ECOLI	NOS1_HUMAN	NOS3_BOVIN	NQOR_DEIRA	O69755_PSEAI	OPR3_SOLLC	PDX3_YEAST	PDXH_ECOLI	PHZG_PSEFL	PNPB_PSEWB	Q1H3S7_METFK	Q28VU1_JANSC	Q396C5_BURL3	Q8GME2_STRGL	ROO_DESGI	TFTC_BURCE	Y863_METTH	YDJA_ECOLI
GO:0015399	0.00528885272579333	26/4916	17/1222	1.4178361027964e-05	0.0144335715264674	T	T	T	T	primary active transmembrane transporter activity	A3DCU1_CLOTH	ARSA_METJA	ARSA_METTH	ATM1_NOVAD	D0VWX4_GEOSE	FBPC_NEIG1	HLYBP_ECOLX	LMRA_LACLA	MALK_THELN	MCJD_ECOLX	MSBA_SALTY	OPUCA_LISMN	Q8DW05_STRMU	TAP1_RAT	TOC34_PEA	VATB_METMA	Y1866_STAAM
GO:0015405	0.00528885272579333	26/4916	17/1222	1.4178361027964e-05	0.0144335715264674	T	T	T	T	P-P-bond-hydrolysis-driven transmembrane transporter activity	A3DCU1_CLOTH	ARSA_METJA	ARSA_METTH	ATM1_NOVAD	D0VWX4_GEOSE	FBPC_NEIG1	HLYBP_ECOLX	LMRA_LACLA	MALK_THELN	MCJD_ECOLX	MSBA_SALTY	OPUCA_LISMN	Q8DW05_STRMU	TAP1_RAT	TOC34_PEA	VATB_METMA	Y1866_STAAM
GO:0004802	0.0016273393002441	8/4916	8/1222	1.43277500442634e-05	0.0145856495450601	T	T	T	T	transketolase activity	Q2SZA7_BURTA	Q81Y15_BACAN	Q8MPM3_LEIME	TKT1_ECOLI	TKT1_YEAST	TKTC_MAIZE	TKT_HUMAN	TKT_MYCTU
GO:0008830	0.0016273393002441	8/4916	8/1222	1.43277500442634e-05	0.0145856495450601	T	T	T	T	dTDP-4-dehydrorhamnose 3,5-epimerase activity	A1JNA0_YERE8	CHMJ_STRBI	O52806_AMYOR	Q81TP1_BACAN	Q8GIQ0_STRSU	RMLC_MYCTU	RMLC_PSEAE	RMLC_SALTY
GO:0016846	0.00610252237591538	30/4916	18/1222	4.35453826552121e-05	0.0443291995430059	T	T	T	T	carbon-sulfur lyase activity	ALLN1_ALLSA	CGL_HUMAN	CYS3_YEAST	KAT1_HUMAN	KAT3_MOUSE	LGUL_ECOLI	LGUL_HUMAN	LGUL_MOUSE	LUXS_DEIRA	LUXS_HAEIN	LUXS_HELPJ	LUXS_SALTI	MEGL_PSEPU	Q86D28_ENTHI	Q9I5L8_PSEAE	SCLY_HUMAN	SCLY_RAT	TAA1_ARATH
GO:0016413	0.00142392188771359	7/4916	7/1222	5.78888271335381e-05	0.0589308260219418	T	T	T	T	O-acetyltransferase activity	A0A0F6AR69_BRUA1	CAT_ECOLX	I1KHY6_SOYBN	OATWY_NEIME	Q0WKM4_YERPE	Q81N16_BACAN	THGA_ECOLI
GO:0016744	0.00386493083807974	19/4916	13/1222	7.56281811175594e-05	0.0769894883776754	T	T	T	T	transferase activity, transferring aldehyde or ketonic groups	ILVB_KLEPN	ILVB_YEAST	MEND_BACSU	MEND_ECOLI	MEND_MYCTU	Q2SZA7_BURTA	Q81Y15_BACAN	Q8MPM3_LEIME	TKT1_ECOLI	TKT1_YEAST	TKTC_MAIZE	TKT_HUMAN	TKT_MYCTU
GO:1901363	0.42473555736371	2088/4916	576/1222	8.45400443317225e-05	0.0860617651296935	T	T	T	T	heterocyclic compound binding	A0A0C6DRW4_RHOER	A0A0D5YC82_ACIBA	A0A0G9LXQ8_VIBAL	A0A0H2YRZ7_CLOP1	A0A0H3JRU9_STAAM	A0A0H3KA72_STAAE	A0A0H3LWY9_BARHE	A0A1C7D190_BACME	A0A1C7D191_ARTSP	A0PKT3_MYCUA	A0R238_MYCS2	A0R559_MYCS2	A0R6V6_MYCS2	A1R958_ARTAT	A1SR00_PSYIN	A2A136_9BACL	A3DCU1_CLOTH	A3EYF7_9RHIZ	A3QAV3_SHELP	A4HSF7_LEIIN	A4IMB4_GEOTN	A4PB64_9PROT	A5A665_BACLD	A5H025_PIG	A6LCR1_PARD8	A6THR9_KLEP7	A7ASX7_BABBO	A7B1V0_RUMGN	A7LBL3_LEIDO	A7UD81_PLAFA	A8CF85_9PSEU	A8IW39_CHLRE	A8R0K5_9ACTN	A9CIP4_AGRFC	A9CIP6_AGRFC	A9CKT4_AGRFC	A9IH93_BORPD	A9UJZ9_SALSA	AADAT_HUMAN
GO:0004372	0.00183075671277461	9/4916	8/1222	0.000100597853815418	0.102408615184095	T	T	T	T	glycine hydroxymethyltransferase activity	B4ECY9_BURCJ	GLYA_ECOLI	GLYA_METJA	GLYA_STRT1	GLYC_MOUSE	GLYC_RABIT	Q7SIB6_GEOSE	Q8I566_PLAF7
GO:0016802	0.00183075671277461	9/4916	8/1222	0.000100597853815418	0.102408615184095	T	T	T	T	trialkylsulfonium hydrolase activity	Q4Q124_LEIMA	Q5CPH1_CRYPI	SAHH_BRAEL	SAHH_BRUA2	SAHH_HUMAN	SAHH_MYCTU	SAHH_PLAF7	SAHH_RAT
GO:0004013	0.00183075671277461	9/4916	8/1222	0.000100597853815418	0.102408615184095	T	T	T	T	adenosylhomocysteinase activity	Q4Q124_LEIMA	Q5CPH1_CRYPI	SAHH_BRAEL	SAHH_BRUA2	SAHH_HUMAN	SAHH_MYCTU	SAHH_PLAF7	SAHH_RAT
GO:0097159	0.427176566314076	2100/4916	578/1222	0.000110581031004551	0.112571489562633	T	T	T	T	organic cyclic compound binding	A0A0C6DRW4_RHOER	A0A0D5YC82_ACIBA	A0A0G9LXQ8_VIBAL	A0A0H2YRZ7_CLOP1	A0A0H3JRU9_STAAM	A0A0H3KA72_STAAE	A0A0H3LWY9_BARHE	A0A1C7D190_BACME	A0A1C7D191_ARTSP	A0PKT3_MYCUA	A0R238_MYCS2	A0R559_MYCS2	A0R6V6_MYCS2	A1R958_ARTAT	A1SR00_PSYIN	A2A136_9BACL	A3DCU1_CLOTH	A3EYF7_9RHIZ	A3QAV3_SHELP	A4HSF7_LEIIN	A4IMB4_GEOTN	A4PB64_9PROT	A5A665_BACLD	A5H025_PIG	A6LCR1_PARD8	A6THR9_KLEP7	A7ASX7_BABBO	A7B1V0_RUMGN	A7LBL3_LEIDO	A7UD81_PLAFA	A8CF85_9PSEU	A8IW39_CHLRE	A8R0K5_9ACTN	A9CIP4_AGRFC	A9CIP6_AGRFC	A9CKT4_AGRFC	A9IH93_BORPD	A9UJZ9_SALSA	AADAT_HUMAN
GO:0004850	0.00223759153783564	11/4916	9/1222	0.000117927972181369	0.120050675680634	T	T	T	T	uridine phosphorylase activity	A5PJH9_BOVIN	Q57VZ2_TRYB2	Q5XA29_STRP6	Q8E9X9_SHEON	Q9K4U1_VIBCL	UDP_ECOLI	UDP_SALTY	UPP1_HUMAN	UPP2_HUMAN
GO:0016849	0.00406834825061025	20/4916	13/1222	0.000167042593502192	0.170049360185232	T	T	T	T	phosphorus-oxygen lyase activity	A0R559_MYCS2	ISPF_BURCJ	ISPF_BURP1	ISPF_ECOLI	ISPF_PSEAE	ISPF_SALTY	ISPF_SHEON	ISPF_THET8	O07732_MYCTU	O32393_ARTPT	Q5UFR5_MYCAV	TRMD_HAEIN	Y1264_MYCTU
GO:0004590	0.00366151342554923	18/4916	12/1222	0.000211930688387153	0.215745440778122	T	T	T	T	orotidine-5'-phosphate decarboxylase activity	A4YI54_METS5	B1Y9Q9_PYRNV	D0KT28_SULS9	PYRF_ARCFU	PYRF_BACSU	PYRF_ECOLI	PYRF_METJA	PYRF_METTH	PYRF_PYRHO	PYRF_YEAST	Q8IJH3_PLAF7	UMPS_HUMAN
GO:0022857	0.0266476810414972	131/4916	51/1222	0.000216169355477678	0.220060403876277	T	T	T	T	transmembrane transporter activity	A0A0M3KL06_STAAU	A0A0R4I973_MNELE	A0L5S6_MAGMM	A3DCU1_CLOTH	ACHA2_HUMAN	AQP5_HUMAN	AQPZ_ECOLI	ARSA_METJA	ARSA_METTH	ATM1_NOVAD	ATPL_BACPE	ATPL_FUSNN	BACH_NATPH	BACR1_HALWD	BACR_HALSA	CNGK1_RHILO	CORA_THEMA	D0VWX4_GEOSE	E0SJQ4_DICD3	FBPC_NEIG1	G3MM57_9ACAR	GLRA1_DANRE	GLRA3_HUMAN	GRIA2_HUMAN	GRIK3_RAT	HCN4_HUMAN	HLYBP_ECOLX	I6L8L2_CAPTE	KCNJ2_MOUSE	KCNK1_HUMAN	KCNK2_HUMAN	KCNKA_HUMAN	LMRA_LACLA	MALK_THELN	MCJD_ECOLX	MGTE_THET8	MSBA_SALTY	NOSZ_ACHCY	OPUCA_LISMN
GO:0004588	0.00122050447518308	6/4916	6/1222	0.000233745181928844	0.237952595203563	T	T	T	T	orotate phosphoribosyltransferase activity	PYRE_BACAN	PYRE_ECOLI	PYRE_SALTY	PYRE_STRMU	PYRE_YEAST	UMPS_HUMAN
GO:0003997	0.00122050447518308	6/4916	6/1222	0.000233745181928844	0.237952595203563	T	T	T	T	acyl-CoA oxidase activity	ACOX1_ARATH	ACOX1_RAT	ACOX4_ARATH	O62137_CAEEL	O62140_CAEEL	Q5D8D3_SOLLC
GO:0008374	0.00244100895036615	12/4916	9/1222	0.000367348015795515	0.373960280079835	T	T	T	F	O-acyltransferase activity	A0A0F6AR69_BRUA1	CAT_ECOLX	I1KHY6_SOYBN	LPXA_PSEA7	OATWY_NEIME	Q0WKM4_YERPE	Q81N16_BACAN	Q9KLB0_VIBCH	THGA_ECOLI
GO:0009055	0.0199349064279902	98/4916	39/1222	0.000704707791980431	0.717392532236079	T	T	F	F	electron carrier activity	ACAD8_HUMAN	ACADM_PIG	ACADS_HUMAN	ACDSB_HUMAN	ACOX1_ARATH	ACOX1_RAT	ACOX4_ARATH	ADHX_HUMAN	AIDB_ECOLI	AOR_PYRFU	AZUR_PSEAE	B5THG7_SCHJA	C0STY1_9BACI	CY550_ARTMA	CY552_HYDTT	CY552_MARHY	CY552_THET8	CYC6_ARATH	CYC9_DESDA	FENR_PLAF7	FPRA_METTM	FPRA_MOOTA	GLRX5_HUMAN	GRXC5_ARATH	GSHR_HUMAN	IVD_HUMAN	MAOM_HUMAN	NIRS_PSEAE	NOSZ_ACHCY	O62137_CAEEL	O62140_CAEEL	O67504_AQUAE	PSBV2_THEEB	Q48A34_COLP3	Q5D8D3_SOLLC	Q5PSJ1_9ROSI	Q962Y6_SCHMA	Q9R638_DESGI	ROO_DESGI
GO:0016830	0.0353946297803092	174/4916	62/1222	0.000814732671872251	0.829397859965952	T	T	F	F	carbon-carbon lyase activity	A0A0X1KHE5_9PROT	A1SR00_PSYIN	A4YI54_METS5	A7B1V0_RUMGN	AATC_PIG	B1Y9Q9_PYRNV	B7TVP1_CLOSY	BZNB_PSEFL	C6F3U5_9ENTR	CAPP1_MAIZE	COABC_ECOLI	COMC_METJA	CRYD_ARATH	CSAD_HUMAN	D0KT28_SULS9	DCDA_METJA	DCDA_MYCTU	DCE1_HUMAN	DCEB_ECOLI	DCHS_HUMAN	DCIP_ENTCL	DDC_PIG	FOLB1_ARATH	FOLB_MYCTU	GLYC_MOUSE	J7GQ11_LACBR	MAOM_HUMAN	MCAL_RHOS4	MCLA_CHLAU	MDLC_PSEPU	MENB_ECOLI	MENB_MYCTU	MPTD_METJA	NANA_ECOLI	P73495_SYNY3	PDC1_KLULA	PDC1_YEAST	PDC_ZYMMO	PUCL_BACSB
GO:0016778	0.00264442636289666	13/4916	9/1222	0.000930526674633772	0.94727615477718	T	T	F	F	diphosphotransferase activity	KPRS_BACSU	KPRS_METJA	KPRS_SULSO	KPRS_THEVO	Q63XL8_BURPS	Q7CKD7_YERPE	Q82ZE3_ENTFA	THI80_YEAST	TPK1_MOUSE
GO:0004015	0.00101708706265256	5/4916	5/1222	0.000943239596100673	0.960217908830485	T	T	F	F	adenosylmethionine-8-amino-7-oxononanoate transaminase activity	BIOA_ECOLI	BIOA_MYCTU	BIODA_ARATH	BIOK_BACSU	Q7NWG4_CHRVO
GO:0036137	0.00101708706265256	5/4916	5/1222	0.000943239596100673	0.960217908830485	T	T	F	F	kynurenine aminotransferase activity	AADAT_HUMAN	AATM_CHICK	AATM_MOUSE	KAT1_HUMAN	KAT3_MOUSE
GO:0000906	0.00101708706265256	5/4916	5/1222	0.000943239596100673	0.960217908830485	T	T	F	F	6,7-dimethyl-8-ribityllumazine synthase activity	Q6FXA8_CANGA	RIB4_SCHPO	RIB4_YEAST	RISB_BACSU	RISB_MYCTU
GO:0004749	0.00101708706265256	5/4916	5/1222	0.000943239596100673	0.960217908830485	T	T	F	F	ribose phosphate diphosphokinase activity	KPRS_BACSU	KPRS_METJA	KPRS_SULSO	KPRS_THEVO	Q63XL8_BURPS
GO:0004733	0.00101708706265256	5/4916	5/1222	0.000943239596100673	0.960217908830485	T	T	F	F	pyridoxamine-phosphate oxidase activity	O69755_PSEAI	PDX3_YEAST	PDXH_ECOLI	PHZG_PSEFL	Q396C5_BURL3
GO:0008453	0.00101708706265256	5/4916	5/1222	0.000943239596100673	0.960217908830485	T	T	F	F	alanine-glyoxylate transaminase activity	PUCG_BACSU	Q3LSM4_AEDAE	Q7PRG3_ANOGA	Q9C4M4_THELI	SPYA_MOUSE
GO:0016867	0.00101708706265256	5/4916	5/1222	0.000943239596100673	0.960217908830485	T	T	F	F	intramolecular transferase activity, transferring acyl groups	Q6FXA8_CANGA	RIB4_SCHPO	RIB4_YEAST	RISB_BACSU	RISB_MYCTU
GO:0016212	0.00101708706265256	5/4916	5/1222	0.000943239596100673	0.960217908830485	T	T	F	F	kynurenine-oxoglutarate transaminase activity	AADAT_HUMAN	AATM_CHICK	AATM_MOUSE	KAT1_HUMAN	KAT3_MOUSE
GO:0004760	0.00101708706265256	5/4916	5/1222	0.000943239596100673	0.960217908830485	T	T	F	F	serine-pyruvate transaminase activity	PUCG_BACSU	Q3LSM4_AEDAE	Q7PRG3_ANOGA	Q97VM5_SULSO	SPYA_MOUSE
GO:0050797	0.00101708706265256	5/4916	5/1222	0.000943239596100673	0.960217908830485	T	T	F	F	thymidylate synthase (FAD) activity	C1IC19_STRCI	Q5UVJ4_HELPX	THYX_HELPY	THYX_MYCTU	THYX_THEMA
GO:0022804	0.00732302685109845	36/4916	18/1222	0.000952028791087302	0.969165309326873	T	T	F	F	active transmembrane transporter activity	A3DCU1_CLOTH	ARSA_METJA	ARSA_METTH	ATM1_NOVAD	D0VWX4_GEOSE	FBPC_NEIG1	HLYBP_ECOLX	LMRA_LACLA	MALK_THELN	MCJD_ECOLX	MSBA_SALTY	OPUCA_LISMN	Q2FZQ4_STAA8	Q8DW05_STRMU	TAP1_RAT	TOC34_PEA	VATB_METMA	Y1866_STAAM
GO:0019842	0.0146460537021969	72/4916	30/1222	0.00119355697619779	1	T	T	F	F	vitamin binding	A0A0H3JRU9_STAAM	ACACB_HUMAN	BZNB_PSEFL	CEAS_STRCL	COMP_RAT	DCIP_ENTCL	GNMT_RAT	ILVB_KLEPN	ILVB_YEAST	MDLC_PSEPU	MEND_BACSU	MEND_ECOLI	MEND_MYCTU	O33839_THEMT	PDC1_KLULA	PDC1_YEAST	PDC_ZYMMO	POXB_ECOLI	POXB_LACPL	Q2K340_RHIEC	Q4K6F7_PSEF5	Q6QBS4_9LACT	Q82ZE3_ENTFA	Q8L388_ACEPA	THI80_YEAST	TKT1_ECOLI	TPK1_MOUSE	TTPA_MOUSE	TYSY_MOUSE	TYSY_RAT
GO:0004362	0.00183075671277461	9/4916	7/1222	0.00128058116206289	1	T	T	F	F	glutathione-disulfide reductase activity	A0A0H3LWY9_BARHE	GASHR_MARGR	GRXC5_ARATH	GSHR_ECOLI	GSHR_HUMAN	GSHR_YEAST	Q92PC0_RHIME
GO:0004148	0.00183075671277461	9/4916	7/1222	0.00128058116206289	1	T	T	F	F	dihydrolipoyl dehydrogenase activity	C3TQA2_ECOLX	DLDH_AZOVI	DLDH_MYCTU	DLDH_PSEFL	DLDH_TRYCR	DLDH_YEAST	Q88FB1_PSEPK
GO:0016730	0.00142392188771359	7/4916	6/1222	0.00128888331070186	1	T	T	F	F	oxidoreductase activity, acting on iron-sulfur proteins as donors	BCHL_RHOS4	FENR2_BACSU	FENR_CHLTE	FENR_PLAF7	FENR_THET8	NIFH1_CLOPA
GO:0022892	0.0284784377542718	140/4916	51/1222	0.00132496560887326	1	T	T	F	F	substrate-specific transporter activity	A0A0M3KL06_STAAU	A0A0R4I973_MNELE	A0L5S6_MAGMM	A3DCU1_CLOTH	ACHA2_HUMAN	AQP5_HUMAN	AQPZ_ECOLI	ARSA_METJA	ARSA_METTH	ATPL_BACPE	ATPL_FUSNN	B3DUZ1_METI4	BACH_NATPH	BACR1_HALWD	BACR_HALSA	CNGK1_RHILO	CORA_THEMA	CYGB_HUMAN	D0VWX4_GEOSE	E0SJQ4_DICD3	FBPC_NEIG1	G3MM57_9ACAR	GLB1_ANAIN	GLRA1_DANRE	GLRA3_HUMAN	GLTP_HUMAN	GRIA2_HUMAN	GRIK3_RAT	HCN4_HUMAN	HLYBP_ECOLX	I6L8L2_CAPTE	KCNJ2_MOUSE	KCNK1_HUMAN	KCNK2_HUMAN	KCNKA_HUMAN	MALK_THELN	MGTE_THET8	MSBA_SALTY	MYG_HORSE
GO:0016661	0.00752644426362897	37/4916	18/1222	0.00142918781966583	1	T	T	F	F	oxidoreductase activity, acting on other nitrogenous compounds as donors	ANIA_NEIGO	AZOR1_BACAN	AZOR1_PSEAE	AZOR_ECOLI	AZOR_SALTY	C0STY1_9BACI	CBS_HUMAN	NAO_FUSOX	NAO_PODAN	NIRS_PSEAE	NOSZ_ACHCY	NRFA_ECOLI	NRFA_SHEON	PUCL_BACSB	Q8VNU2_DESDE	QUEF_VIBCH	URIC_ARTGO	URIC_ASPFL
GO:0022838	0.0111879576891782	55/4916	24/1222	0.00170396848794612	1	T	T	F	F	substrate-specific channel activity	A0A0R4I973_MNELE	A0L5S6_MAGMM	ACHA2_HUMAN	AQP5_HUMAN	AQPZ_ECOLI	BACH_NATPH	BACR1_HALWD	BACR_HALSA	CNGK1_RHILO	E0SJQ4_DICD3	G3MM57_9ACAR	GLRA1_DANRE	GLRA3_HUMAN	GRIA2_HUMAN	GRIK3_RAT	HCN4_HUMAN	I6L8L2_CAPTE	KCNJ2_MOUSE	KCNK1_HUMAN	KCNK2_HUMAN	KCNKA_HUMAN	Q0ABW0_ALKEH	Q9NA75_CAEEL	UT1_BOVIN
GO:0005215	0.0370219690805533	182/4916	63/1222	0.00171731431527023	1	T	T	F	F	transporter activity	A0A0M3KL06_STAAU	A0A0R4I973_MNELE	A0A0X1KHE0_SALTI	A0L5S6_MAGMM	A3DCU1_CLOTH	ACHA2_HUMAN	AQP5_HUMAN	AQPZ_ECOLI	ARSA_METJA	ARSA_METTH	ATM1_NOVAD	ATPL_BACPE	ATPL_FUSNN	B3DUZ1_METI4	BACH_NATPH	BACR1_HALWD	BACR_HALSA	BETP_CORGL	BLC_ECOLI	CNGK1_RHILO	CORA_THEMA	CYGB_HUMAN	D0VWX4_GEOSE	E0SJQ4_DICD3	FABP5_HUMAN	FBPC_NEIG1	G3MM57_9ACAR	GLB1_ANAIN	GLRA1_DANRE	GLRA3_HUMAN	GLTP_HUMAN	GRIA2_HUMAN	GRIK3_RAT	HCN4_HUMAN	HLYBP_ECOLX	I6L8L2_CAPTE	KCNJ2_MOUSE	KCNK1_HUMAN	KCNK2_HUMAN
GO:0042802	0.0699755899104963	344/4916	109/1222	0.0018049233975925	1	T	T	F	F	identical protein binding	6PGD_ECOLI	AAC6_SALEN	AADAT_HUMAN	AATC_PIG	AATC_YEAST	AATM_CHICK	AATM_MOUSE	AL4A1_MOUSE	AOC3_HUMAN	APLP1_HUMAN	AQPZ_ECOLI	ARGD_SALTY	AROG_ECOLI	ARSA_METJA	ASPG2_ECOLI	ASTC_ECOLI	BACH_MOUSE	BAUA_PSEAE	BETP_CORGL	BFR_ECOLI	BIOA_ECOLI	BIOA_MYCTU	BIODA_ARATH	BIOK_BACSU	CATA_HUMAN	CBS_HUMAN	CCL5_HUMAN	CDD_MOUSE	CGL_HUMAN	CLPB_THET8	CYS3_YEAST	DAPA_ECOLI	DEOD_ECOLI	DHG4_BACME	DNPH1_RAT	DUT_ARATH	ENTH_ECOLI	FABG_ECOLI	FENR_PLAF7
GO:0016667	0.0150528885272579	74/4916	30/1222	0.00200518554073821	1	T	T	F	F	oxidoreductase activity, acting on a sulfur group of donors	A0A0H2UL03_ECOBD	A0A0H3LWY9_BARHE	A4HSF7_LEIIN	B5THG7_SCHJA	C3TQA2_ECOLX	CDR_PYRHO	CDR_STAA3	CDR_STAA8	DLDH_AZOVI	DLDH_MYCTU	DLDH_PSEFL	DLDH_TRYCR	DLDH_YEAST	GASHR_MARGR	GLRX5_HUMAN	GRXC5_ARATH	GSHR_ECOLI	GSHR_HUMAN	GSHR_YEAST	GSTK1_HUMAN	GSTK1_RAT	Q389T8_TRYB2	Q5PSJ1_9ROSI	Q81UT5_BACAN	Q88FB1_PSEPK	Q92PC0_RHIME	Q962Y6_SCHMA	TYTR_CRIFA	TYTR_TRYCR	XECC_XANP2
GO:0008784	0.00284784377542718	14/4916	9/1222	0.00203253280412494	1	T	T	F	F	alanine racemase activity	ALR1_CALS4	ALR1_ECOLI	ALR_GEOSE	ALR_PSEPU	ALR_STRCO	Q180W0_PEPD6	Q65YW7_STRLA	Q81VF6_BACAN	Q837J0_ENTFA
GO:0016407	0.0138323840520749	68/4916	28/1222	0.00212675376841571	1	T	T	F	F	acetyltransferase activity	A0A059X981_9BACT	A0A0F6AR69_BRUA1	A0QY29_MYCS2	AAC6_ACIHA	AAC6_SALEN	ATRF2_STAAC	CAT_ECOLX	D2PVF8_KRIFD	EIS_MYCTU	GNA1_CAEEL	GNA1_HUMAN	GNA1_YEAST	I1KHY6_SOYBN	KBL_ECOLI	MDDA_PSEA7	OATWY_NEIME	PFLB_ECOLI	PTAS_BACSU	PTAS_METTE	Q0ASS9_MARMM	Q0WKM4_YERPE	Q81N16_BACAN	Q83F40_COXBU	Q9KLB0_VIBCH	SAT1_HUMAN	THGA_ECOLI	THIL_ZOORA	YPEA_SHIFL
GO:0050662	0.0895036615134256	440/4916	135/1222	0.00217037254452806	1	T	T	F	F	coenzyme binding	A0A0C6DRW4_RHOER	A0A0G9LXQ8_VIBAL	A0A0H3LWY9_BARHE	A0R6V6_MYCS2	A3QAV3_SHELP	A4HSF7_LEIIN	ACAD8_HUMAN	ACADM_PIG	ACADS_HUMAN	ACDSB_HUMAN	ACOX1_ARATH	ACOX1_RAT	ACOX4_ARATH	AIDB_ECOLI	ALGD_PSEAE	B1MPB5_MYCA9	B5THG7_SCHJA	BACH_MOUSE	BZNB_PSEFL	C1IC19_STRCI	C3TQA2_ECOLX	C4IEM5_CLOBU	C4NCB7_9CYAN	CATA_BOVIN	CATA_HUMAN	CDR_PYRHO	CDR_STAA3	CDR_STAA8	CEAS_STRCL	D5KM69_THEET	DAPD_MYCTU	DCIP_ENTCL	DECR_HUMAN	DLDH_AZOVI	DLDH_MYCTU	DLDH_PSEFL	DLDH_TRYCR	DLDH_YEAST	DLGD_ECOLI
GO:0070546	0.00447518307567128	22/4916	12/1222	0.00266753923236197	1	T	T	F	F	L-phenylalanine aminotransferase activity	AATC_PIG	AATC_YEAST	AATM_CHICK	AATM_MOUSE	AAT_THET8	ARO8_YEAST	HIS8_THEMA	KAT1_HUMAN	P83786_THETH	Q8NTR2_CORGL	TAA1_ARATH	TYRB_PARDE
GO:0022891	0.0225793327908869	111/4916	41/1222	0.00283991828074948	1	T	T	F	F	substrate-specific transmembrane transporter activity	A0A0M3KL06_STAAU	A0A0R4I973_MNELE	A0L5S6_MAGMM	A3DCU1_CLOTH	ACHA2_HUMAN	AQP5_HUMAN	AQPZ_ECOLI	ARSA_METJA	ARSA_METTH	ATPL_BACPE	ATPL_FUSNN	BACH_NATPH	BACR1_HALWD	BACR_HALSA	CNGK1_RHILO	CORA_THEMA	D0VWX4_GEOSE	E0SJQ4_DICD3	FBPC_NEIG1	G3MM57_9ACAR	GLRA1_DANRE	GLRA3_HUMAN	GRIA2_HUMAN	GRIK3_RAT	HCN4_HUMAN	I6L8L2_CAPTE	KCNJ2_MOUSE	KCNK1_HUMAN	KCNK2_HUMAN	KCNKA_HUMAN	MALK_THELN	MGTE_THET8	NOSZ_ACHCY	Q0ABW0_ALKEH	Q2FZQ4_STAA8	Q74FS9_GEOSL	Q8DW05_STRMU	Q9NA75_CAEEL	TOC34_PEA
GO:0015036	0.0109845402766477	54/4916	23/1222	0.0030920395061953	1	T	T	F	F	disulfide oxidoreductase activity	A0A0H2UL03_ECOBD	A0A0H3LWY9_BARHE	A4HSF7_LEIIN	B5THG7_SCHJA	CDR_PYRHO	CDR_STAA3	CDR_STAA8	DLDH_MYCTU	GASHR_MARGR	GLRX5_HUMAN	GRXC5_ARATH	GSHR_ECOLI	GSHR_HUMAN	GSHR_YEAST	GSTK1_HUMAN	GSTK1_RAT	Q389T8_TRYB2	Q5PSJ1_9ROSI	Q81UT5_BACAN	Q92PC0_RHIME	Q962Y6_SCHMA	TYTR_CRIFA	TYTR_TRYCR
GO:0003955	0.00203417412530513	10/4916	7/1222	0.00335214482065992	1	T	T	F	F	NAD(P)H dehydrogenase (quinone) activity	FMNRE_PSEAE	LOT6_YEAST	NQO1_HUMAN	NQO1_MOUSE	NQOR_DEIRA	PNPB_PSEWB	Q8DTD1_STRMU
GO:0004450	0.00203417412530513	10/4916	7/1222	0.00335214482065992	1	T	T	F	F	isocitrate dehydrogenase (NADP+) activity	IDHC_MOUSE	IDHP_PIG	IDHP_YEAST	IDH_THET8	Q6AQ66_DESPS	Q8GAX0_ACITH	Q9YE81_AERPE
GO:0047429	0.00406834825061025	20/4916	11/1222	0.00368954797582867	1	T	T	F	F	nucleoside-triphosphate diphosphatase activity	DCD_MYCTU	DUT_ARATH	DUT_DICDI	DUT_MYCTU	DUT_YEAST	MAZG_ECOLI	O15826_LEIMA	Q0P8G4_CAMJE	Q57ZH3_TRYB2	YNCF_BACSU	YOSS_BACSU
GO:0022803	0.0130187144019528	64/4916	26/1222	0.00377077004003655	1	T	T	F	F	passive transmembrane transporter activity	A0A0R4I973_MNELE	A0L5S6_MAGMM	ACHA2_HUMAN	AQP5_HUMAN	AQPZ_ECOLI	BACH_NATPH	BACR1_HALWD	BACR_HALSA	CNGK1_RHILO	E0SJQ4_DICD3	G3MM57_9ACAR	GLRA1_DANRE	GLRA3_HUMAN	GRIA2_HUMAN	GRIK3_RAT	HCN4_HUMAN	I6L8L2_CAPTE	KCNJ2_MOUSE	KCNK1_HUMAN	KCNK2_HUMAN	KCNKA_HUMAN	PORP_PSEAE	Q0ABW0_ALKEH	Q9NA75_CAEEL	TOLC_ECOLI	UT1_BOVIN
GO:0015267	0.0130187144019528	64/4916	26/1222	0.00377077004003655	1	T	T	F	F	channel activity	A0A0R4I973_MNELE	A0L5S6_MAGMM	ACHA2_HUMAN	AQP5_HUMAN	AQPZ_ECOLI	BACH_NATPH	BACR1_HALWD	BACR_HALSA	CNGK1_RHILO	E0SJQ4_DICD3	G3MM57_9ACAR	GLRA1_DANRE	GLRA3_HUMAN	GRIA2_HUMAN	GRIK3_RAT	HCN4_HUMAN	I6L8L2_CAPTE	KCNJ2_MOUSE	KCNK1_HUMAN	KCNK2_HUMAN	KCNKA_HUMAN	PORP_PSEAE	Q0ABW0_ALKEH	Q9NA75_CAEEL	TOLC_ECOLI	UT1_BOVIN
GO:0019144	0.00081366965012205	4/4916	4/1222	0.00380393505421933	1	T	T	F	F	ADP-sugar diphosphatase activity	ADPP_ECOLI	NUDE_ECOLI	NUDT5_HUMAN	THIC_ARATH
GO:0050451	0.00081366965012205	4/4916	4/1222	0.00380393505421933	1	T	T	F	F	CoA-disulfide reductase activity	CDR_PYRHO	CDR_STAA3	CDR_STAA8	Q81UT5_BACAN
GO:0004737	0.00081366965012205	4/4916	4/1222	0.00380393505421933	1	T	T	F	F	pyruvate decarboxylase activity	PDC1_KLULA	PDC1_YEAST	PDC_ZYMMO	Q8L388_ACEPA
GO:0016724	0.00081366965012205	4/4916	4/1222	0.00380393505421933	1	T	T	F	F	oxidoreductase activity, oxidizing metal ions, oxygen as acceptor	BFR_ECOLI	BFR_MYCTU	FRI2_LITCT	FRI4_SOYBN
GO:0004322	0.00081366965012205	4/4916	4/1222	0.00380393505421933	1	T	T	F	F	ferroxidase activity	BFR_ECOLI	BFR_MYCTU	FRI2_LITCT	FRI4_SOYBN
GO:0003872	0.00081366965012205	4/4916	4/1222	0.00380393505421933	1	T	T	F	F	6-phosphofructokinase activity	PFKAP_HUMAN	PFKA_GEOSE	PFKB_ECOLI	PFP_BORBU
GO:0008840	0.0016273393002441	8/4916	6/1222	0.00406708414253623	1	T	T	F	F	4-hydroxy-tetrahydrodipicolinate synthase	A9DKW4_9GAMM	D0CFC3_ACIBA	D7U7T8_VITVI	DAPA_CAMJE	DAPA_ECOLI	DAPA_PSEAE
GO:0016869	0.0016273393002441	8/4916	6/1222	0.00406708414253623	1	T	T	F	F	intramolecular transferase activity, transferring amino groups	GSA2_BACAN	GSA_SYNE7	GSA_SYNP6	PAM_TAXCA	PAM_TAXWC	TAM_STRGL
GO:0016657	0.00122050447518308	6/4916	5/1222	0.00449071166694973	1	T	T	F	F	oxidoreductase activity, acting on NAD(P)H, nitrogenous group as acceptor	GMPR2_HUMAN	NFSA_ECOLI	NFSB_ECOLI	Q8DW21_STRMU	QUEF_VIBCH
GO:0005125	0.00122050447518308	6/4916	5/1222	0.00449071166694973	1	T	T	F	F	cytokine activity	CCL5_HUMAN	MIF_HUMAN	MIF_MOUSE	NAMPT_HUMAN	NAMPT_RAT
GO:0004648	0.00122050447518308	6/4916	5/1222	0.00449071166694973	1	T	T	F	F	O-phospho-L-serine:2-oxoglutarate aminotransferase activity	SERC_BACAO	SERC_BACCI	SERC_HUMAN	SERC_MYCTU	SERC_PSEAE
GO:0004623	0.00366151342554923	18/4916	10/1222	0.00511006934423696	1	T	T	F	F	phospholipase A2 activity	PA21B_PIG	PA2B1_BOTJR	PA2B5_BUNCE	PA2BB_GLOHA	PA2GA_HUMAN	PA2H1_BOTPI	PA2H2_BOTAS	PA2H2_BOTMO	PA2H2_BOTPI	PA2HS_ECHCA
GO:0016597	0.0107811228641172	53/4916	22/1222	0.00548744737173299	1	T	T	F	F	amino acid binding	AATM_MOUSE	AK1_ARATH	AK3_ECOLI	AK_METJA	AK_THETH	ARGR_ECOLI	ARGR_MYCTU	DCE1_HUMAN	GLRA1_DANRE	GLRA3_HUMAN	GLYC_MOUSE	GLYC_RABIT	GNMT_RAT	NOS1_HUMAN	PH4H_HUMAN	PYR1_HUMAN	PYRB_BACSU	Q5LI27_BACFN	Q8KBW6_CHLTE	Q97MC0_CLOAB	SPYA_MOUSE	T23O_HUMAN
GO:0080130	0.00427176566314076	21/4916	11/1222	0.00602936092673516	1	T	T	F	F	L-phenylalanine:2-oxoglutarate aminotransferase activity	AATC_PIG	AATC_YEAST	AATM_CHICK	AATM_MOUSE	AAT_THET8	ARO8_YEAST	HIS8_THEMA	P83786_THETH	Q8NTR2_CORGL	TAA1_ARATH	TYRB_PARDE
GO:0004096	0.00549227013832384	27/4916	13/1222	0.00724046662687467	1	T	F	F	F	catalase activity	A2A136_9BACL	CAT3_NEUCR	CATA_BOVIN	CATA_DEIRA	CATA_HUMAN	CATA_PICAN	CATA_PSEAE	CATB_PSESY	CYGB_HUMAN	M4GGR5_9PEZI	MCAT_LACPN	Q3LSM1_ALISL	W8QL66_BACPU
GO:0005267	0.00223759153783564	11/4916	7/1222	0.00724846639826422	1	T	F	F	F	potassium channel activity	CNGK1_RHILO	HCN4_HUMAN	KCNJ2_MOUSE	KCNK1_HUMAN	KCNK2_HUMAN	KCNKA_HUMAN	Q9NA75_CAEEL
GO:0005216	0.0103742880390561	51/4916	21/1222	0.00735453777252057	1	T	F	F	F	ion channel activity	A0A0R4I973_MNELE	A0L5S6_MAGMM	ACHA2_HUMAN	BACH_NATPH	BACR1_HALWD	BACR_HALSA	CNGK1_RHILO	E0SJQ4_DICD3	G3MM57_9ACAR	GLRA1_DANRE	GLRA3_HUMAN	GRIA2_HUMAN	GRIK3_RAT	HCN4_HUMAN	I6L8L2_CAPTE	KCNJ2_MOUSE	KCNK1_HUMAN	KCNK2_HUMAN	KCNKA_HUMAN	Q0ABW0_ALKEH	Q9NA75_CAEEL
GO:0004731	0.00386493083807974	19/4916	10/1222	0.00841550680739044	1	T	F	F	F	purine-nucleoside phosphorylase activity	A2E7Y6_TRIVA	C4LXG4_ENTHI	D5SMY7_PLAL2	DEOD1_VIBCH	DEOD_ECOLI	DEOD_YERPY	I0B503_SCHMA	MTAP_SULSO	PNPH_SULSO	Q8I3X4_PLAF7
GO:0015075	0.0191212367778682	94/4916	34/1222	0.00902263620431557	1	T	F	F	F	ion transmembrane transporter activity	A0A0M3KL06_STAAU	A0A0R4I973_MNELE	A0L5S6_MAGMM	ACHA2_HUMAN	ARSA_METJA	ARSA_METTH	ATPL_BACPE	ATPL_FUSNN	BACH_NATPH	BACR1_HALWD	BACR_HALSA	CNGK1_RHILO	CORA_THEMA	D0VWX4_GEOSE	E0SJQ4_DICD3	FBPC_NEIG1	G3MM57_9ACAR	GLRA1_DANRE	GLRA3_HUMAN	GRIA2_HUMAN	GRIK3_RAT	HCN4_HUMAN	I6L8L2_CAPTE	KCNJ2_MOUSE	KCNK1_HUMAN	KCNK2_HUMAN	KCNKA_HUMAN	MGTE_THET8	NOSZ_ACHCY	Q0ABW0_ALKEH	Q2FZQ4_STAA8	Q74FS9_GEOSL	Q9NA75_CAEEL	VATB_METMA
GO:0005231	0.00183075671277461	9/4916	6/1222	0.00964009010349549	1	T	F	F	F	excitatory extracellular ligand-gated ion channel activity	A0A0R4I973_MNELE	G3MM57_9ACAR	GLRA1_DANRE	GLRA3_HUMAN	GRIA2_HUMAN	GRIK3_RAT
GO:0022834	0.00508543531326282	25/4916	12/1222	0.0100667448616566	1	T	F	F	F	ligand-gated channel activity	A0A0R4I973_MNELE	ACHA2_HUMAN	E0SJQ4_DICD3	G3MM57_9ACAR	GLRA1_DANRE	GLRA3_HUMAN	GRIA2_HUMAN	GRIK3_RAT	HCN4_HUMAN	I6L8L2_CAPTE	KCNJ2_MOUSE	KCNK1_HUMAN
GO:0015276	0.00508543531326282	25/4916	12/1222	0.0100667448616566	1	T	F	F	F	ligand-gated ion channel activity	A0A0R4I973_MNELE	ACHA2_HUMAN	E0SJQ4_DICD3	G3MM57_9ACAR	GLRA1_DANRE	GLRA3_HUMAN	GRIA2_HUMAN	GRIK3_RAT	HCN4_HUMAN	I6L8L2_CAPTE	KCNJ2_MOUSE	KCNK1_HUMAN
GO:0022836	0.00752644426362897	37/4916	16/1222	0.0107607409758951	1	T	F	F	F	gated channel activity	A0A0R4I973_MNELE	ACHA2_HUMAN	CNGK1_RHILO	E0SJQ4_DICD3	G3MM57_9ACAR	GLRA1_DANRE	GLRA3_HUMAN	GRIA2_HUMAN	GRIK3_RAT	HCN4_HUMAN	I6L8L2_CAPTE	KCNJ2_MOUSE	KCNK1_HUMAN	KCNK2_HUMAN	KCNKA_HUMAN	Q9NA75_CAEEL
GO:0016757	0.0270545158665582	133/4916	45/1222	0.0116819197651821	1	T	F	F	F	transferase activity, transferring glycosyl groups	A0A0M3KKZ0_STRAG	A2E7Y6_TRIVA	A5PJH9_BOVIN	APT_HUMAN	C4LXG4_ENTHI	D5SMY7_PLAL2	DEOD1_VIBCH	DEOD_ECOLI	DEOD_YERPY	DNPH1_RAT	GLGE1_STRCO	GLYG_HUMAN	HIS1_CAMJR	I0B503_SCHMA	MTAP_SULSO	NADC_MYCTU	NAMPT_HUMAN	NAMPT_MOUSE	NAMPT_RAT	PNPH_SULSO	PUR1_BACSU	PUR1_ECOLI	PYGM_RABIT	PYRE_BACAN	PYRE_ECOLI	PYRE_SALTY	PYRE_STRMU	PYRE_YEAST	Q57VZ2_TRYB2	Q5SID9_THET8	Q5XA29_STRP6	Q7WTR6_CELUD	Q8E9X9_SHEON	Q8I3X4_PLAF7	Q8KNC3_MICEC	Q9K4U1_VIBCL	TYPH_SALTY	UDP_ECOLI	UDP_SALTY
GO:0016663	0.00142392188771359	7/4916	5/1222	0.0124952825575793	1	T	F	F	F	oxidoreductase activity, acting on other nitrogenous compounds as donors, oxygen as acceptor	NAO_FUSOX	NAO_PODAN	PUCL_BACSB	URIC_ARTGO	URIC_ASPFL
GO:0004595	0.00142392188771359	7/4916	5/1222	0.0124952825575793	1	T	F	F	F	pantetheine-phosphate adenylyltransferase activity	COAD_ENTFA	COAD_HELPY	COAD_PSEAE	COAD_STAAW	COAD_THEMA
GO:0015079	0.00244100895036615	12/4916	7/1222	0.0136970573395352	1	T	F	F	F	potassium ion transmembrane transporter activity	CNGK1_RHILO	HCN4_HUMAN	KCNJ2_MOUSE	KCNK1_HUMAN	KCNK2_HUMAN	KCNKA_HUMAN	Q9NA75_CAEEL
GO:0004069	0.00244100895036615	12/4916	7/1222	0.0136970573395352	1	T	F	F	F	L-aspartate:2-oxoglutarate aminotransferase activity	AATC_PIG	AATC_YEAST	AATM_CHICK	AATM_MOUSE	AAT_THET8	P83786_THETH	Q8NTR2_CORGL
GO:0015038	0.00244100895036615	12/4916	7/1222	0.0136970573395352	1	T	F	F	F	glutathione disulfide oxidoreductase activity	A0A0H3LWY9_BARHE	GASHR_MARGR	GRXC5_ARATH	GSHR_ECOLI	GSHR_HUMAN	GSHR_YEAST	Q92PC0_RHIME
GO:0016151	0.00244100895036615	12/4916	7/1222	0.0136970573395352	1	T	F	F	F	nickel cation binding	COOS_RHORU	HYPB_METJA	LGUL_ECOLI	NIKR_ECOLI	NIKR_HELPY	SODN_STRSO	UREE_HELPY
GO:0015037	0.00244100895036615	12/4916	7/1222	0.0136970573395352	1	T	F	F	F	peptide disulfide oxidoreductase activity	A0A0H3LWY9_BARHE	GASHR_MARGR	GRXC5_ARATH	GSHR_ECOLI	GSHR_HUMAN	GSHR_YEAST	Q92PC0_RHIME
GO:0015077	0.00528885272579333	26/4916	12/1222	0.0145490693701271	1	T	F	F	F	monovalent inorganic cation transmembrane transporter activity	ATPL_BACPE	ATPL_FUSNN	CNGK1_RHILO	HCN4_HUMAN	KCNJ2_MOUSE	KCNK1_HUMAN	KCNK2_HUMAN	KCNKA_HUMAN	NOSZ_ACHCY	Q2FZQ4_STAA8	Q9NA75_CAEEL	VATB_METMA
GO:0052873	0.00101708706265256	5/4916	4/1222	0.0152467168867244	1	T	F	F	F	FMN reductase (NADPH) activity	FMNRE_PSEAE	FRP_VIBHA	LOT6_YEAST	NFRA1_BACSU
GO:0015042	0.00101708706265256	5/4916	4/1222	0.0152467168867244	1	T	F	F	F	trypanothione-disulfide reductase activity	A4HSF7_LEIIN	Q389T8_TRYB2	TYTR_CRIFA	TYTR_TRYCR
GO:0004462	0.00101708706265256	5/4916	4/1222	0.0152467168867244	1	T	F	F	F	lactoylglutathione lyase activity	LGUL_ECOLI	LGUL_HUMAN	LGUL_MOUSE	Q9I5L8_PSEAE
GO:0003862	0.00101708706265256	5/4916	4/1222	0.0152467168867244	1	T	F	F	F	3-isopropylmalate dehydrogenase activity	LEU32_ARATH	LEU3_ACIFR	LEU3_BURTA	LEU3_THET8
GO:0008897	0.00101708706265256	5/4916	4/1222	0.0152467168867244	1	T	F	F	F	holo-[acyl-carrier-protein] synthase activity	ACPS_BACAN	ACPS_STRPN	ACPS_VIBCH	O31302_CORAM
GO:0004324	0.00101708706265256	5/4916	4/1222	0.0152467168867244	1	T	F	F	F	ferredoxin-NADP+ reductase activity	FENR2_BACSU	FENR_CHLTE	FENR_PLAF7	FENR_THET8
GO:0016731	0.00101708706265256	5/4916	4/1222	0.0152467168867244	1	T	F	F	F	oxidoreductase activity, acting on iron-sulfur proteins as donors, NAD or NADP as acceptor	FENR2_BACSU	FENR_CHLTE	FENR_PLAF7	FENR_THET8
GO:0033862	0.00101708706265256	5/4916	4/1222	0.0152467168867244	1	T	F	F	F	UMP kinase activity	PYRH_ECOLI	PYRH_MYCTU	PYRH_SULSO	PYRH_XANCP
GO:0043768	0.00101708706265256	5/4916	4/1222	0.0152467168867244	1	T	F	F	F	S-ribosylhomocysteine lyase activity	LUXS_DEIRA	LUXS_HAEIN	LUXS_HELPJ	LUXS_SALTI
GO:0047451	0.000610252237591538	3/4916	3/1222	0.0153312000995768	1	T	F	F	F	3-hydroxyoctanoyl-[acyl-carrier-protein] dehydratase activity	FABA_PSEAE	FABA_YERPE	FABZ_HELPY
GO:0022842	0.000610252237591538	3/4916	3/1222	0.0153312000995768	1	T	F	F	F	narrow pore channel activity	KCNK1_HUMAN	KCNK2_HUMAN	KCNKA_HUMAN
GO:0008108	0.000610252237591538	3/4916	3/1222	0.0153312000995768	1	T	F	F	F	UDP-glucose:hexose-1-phosphate uridylyltransferase activity	AGLUP_ARATH	GAL7_ECOLI	GALT_HUMAN
GO:0042056	0.000610252237591538	3/4916	3/1222	0.0153312000995768	1	T	F	F	F	chemoattractant activity	CCL5_HUMAN	MIF_HUMAN	MIF_MOUSE
GO:0015450	0.000610252237591538	3/4916	3/1222	0.0153312000995768	1	T	F	F	F	P-P-bond-hydrolysis-driven protein transmembrane transporter activity	A3DCU1_CLOTH	Q8DW05_STRMU	TOC34_PEA
GO:0042887	0.000610252237591538	3/4916	3/1222	0.0153312000995768	1	T	F	F	F	amide transmembrane transporter activity	A3DCU1_CLOTH	Q8DW05_STRMU	UT1_BOVIN
GO:0022840	0.000610252237591538	3/4916	3/1222	0.0153312000995768	1	T	F	F	F	leak channel activity	KCNK1_HUMAN	KCNK2_HUMAN	KCNKA_HUMAN
GO:0047631	0.000610252237591538	3/4916	3/1222	0.0153312000995768	1	T	F	F	F	ADP-ribose diphosphatase activity	ADPP_ECOLI	NUDT5_HUMAN	Q6MIH8_BDEBA
GO:0016749	0.000610252237591538	3/4916	3/1222	0.0153312000995768	1	T	F	F	F	N-succinyltransferase activity	DAPD_MYCTU	DAPD_PSEAE	HEM1_RHOCB
GO:0022841	0.000610252237591538	3/4916	3/1222	0.0153312000995768	1	T	F	F	F	potassium ion leak channel activity	KCNK1_HUMAN	KCNK2_HUMAN	KCNKA_HUMAN
GO:0010285	0.000610252237591538	3/4916	3/1222	0.0153312000995768	1	T	F	F	F	L,L-diaminopimelate aminotransferase activity	A8IW39_CHLRE	ALD1_ARATH	DAPAT_ARATH
GO:0047280	0.000610252237591538	3/4916	3/1222	0.0153312000995768	1	T	F	F	F	nicotinamide phosphoribosyltransferase activity	NAMPT_HUMAN	NAMPT_MOUSE	NAMPT_RAT
GO:0036041	0.000610252237591538	3/4916	3/1222	0.0153312000995768	1	T	F	F	F	long-chain fatty acid binding	AL5AP_HUMAN	PPARD_HUMAN	UK114_HUMAN
GO:0070204	0.000610252237591538	3/4916	3/1222	0.0153312000995768	1	T	F	F	F	2-succinyl-5-enolpyruvyl-6-hydroxy-3-cyclohexene-1-carboxylic-acid synthase activity	MEND_BACSU	MEND_ECOLI	MEND_MYCTU
GO:0009001	0.000610252237591538	3/4916	3/1222	0.0153312000995768	1	T	F	F	F	serine O-acetyltransferase activity	A0A0F6AR69_BRUA1	I1KHY6_SOYBN	Q0WKM4_YERPE
GO:0003937	0.000610252237591538	3/4916	3/1222	0.0153312000995768	1	T	F	F	F	IMP cyclohydrolase activity	PUR9_CHICK	PUR9_HUMAN	PUR9_MYCTU
GO:0008836	0.000610252237591538	3/4916	3/1222	0.0153312000995768	1	T	F	F	F	diaminopimelate decarboxylase activity	A1SR00_PSYIN	DCDA_METJA	DCDA_MYCTU
GO:0004343	0.000610252237591538	3/4916	3/1222	0.0153312000995768	1	T	F	F	F	glucosamine 6-phosphate N-acetyltransferase activity	GNA1_CAEEL	GNA1_HUMAN	GNA1_YEAST
GO:0004643	0.000610252237591538	3/4916	3/1222	0.0153312000995768	1	T	F	F	F	phosphoribosylaminoimidazolecarboxamide formyltransferase activity	PUR9_CHICK	PUR9_HUMAN	PUR9_MYCTU
GO:0016748	0.000610252237591538	3/4916	3/1222	0.0153312000995768	1	T	F	F	F	succinyltransferase activity	DAPD_MYCTU	DAPD_PSEAE	HEM1_RHOCB
GO:0047536	0.000610252237591538	3/4916	3/1222	0.0153312000995768	1	T	F	F	F	2-aminoadipate transaminase activity	AADAT_HUMAN	ARO8_YEAST	LYSN_THET2
GO:0016412	0.000610252237591538	3/4916	3/1222	0.0153312000995768	1	T	F	F	F	serine O-acyltransferase activity	A0A0F6AR69_BRUA1	I1KHY6_SOYBN	Q0WKM4_YERPE
GO:0008470	0.000610252237591538	3/4916	3/1222	0.0153312000995768	1	T	F	F	F	isovaleryl-CoA dehydrogenase activity	AIDB_ECOLI	IVD_HUMAN	Q92VK1_RHIME
GO:0004846	0.000610252237591538	3/4916	3/1222	0.0153312000995768	1	T	F	F	F	urate oxidase activity	PUCL_BACSB	URIC_ARTGO	URIC_ASPFL
GO:0005506	0.0240032546786005	118/4916	40/1222	0.016266428266116	1	T	F	F	F	iron ion binding	B3YEF4_SALET	BFR_ECOLI	BFR_MYCTU	CP119_SULAC	CP2B4_RABIT	CP51A_HUMAN	CY550_ARTMA	CY552_HYDTT	CYGB_HUMAN	DFX_DESB2	DPS_BREBE	DPS_HELPY	DPS_LISIN	DPS_LISMO	DPS_MYCSM	DPS_STRSU	DPS_YERPE	FRI2_LITCT	FRI4_SOYBN	GAL7_ECOLI	HEMH_HUMAN	ISCU_AQUAE	ISPG_AQUAE	LUXS_DEIRA	LUXS_HAEIN	LUXS_HELPJ	LUXS_SALTI	NOS1_HUMAN	NOS3_BOVIN	O67504_AQUAE	PH4H_HUMAN	PSBV2_THEEB	Q1X6M4_9MICO	Q8DG54_THEEB	Q8U2T8_PYRFU	Q8YE98_BRUME	Q9UWP7_9EURY	THI4_METJA	THI4_NEUCR
GO:0005515	0.0974369406021155	479/4916	139/1222	0.0162898376146602	1	T	F	F	F	protein binding	6PGD_ECOLI	A4GRE3_9BILA	AAC6_SALEN	AADAT_HUMAN	AATC_PIG	AATC_YEAST	AATM_CHICK	AATM_MOUSE	AIP1_YEAST	AL4A1_MOUSE	AL5AP_HUMAN	AOC3_HUMAN	APLP1_HUMAN	AQPZ_ECOLI	ARGD_SALTY	AROG_ECOLI	ARSA_METJA	ASPG2_ECOLI	ASTC_ECOLI	BACH_MOUSE	BAUA_PSEAE	BETP_CORGL	BFR_ECOLI	BIOA_ECOLI	BIOA_MYCTU	BIODA_ARATH	BIOK_BACSU	CATA_BOVIN	CATA_HUMAN	CBS_HUMAN	CCL5_HUMAN	CDD_MOUSE	CGL_HUMAN	CLPB_THET8	COMP_MOUSE	COMP_RAT	CYS3_YEAST	DAPA_ECOLI	DEOD_ECOLI
GO:0031406	0.0199349064279902	98/4916	34/1222	0.0178277623512679	1	T	F	F	F	carboxylic acid binding	A0A0H3JRU9_STAAM	AATM_MOUSE	ACACB_HUMAN	ACOX1_RAT	ADHX_HUMAN	AK1_ARATH	AK3_ECOLI	AK_METJA	AK_THETH	AL5AP_HUMAN	ARGR_ECOLI	ARGR_MYCTU	DCE1_HUMAN	FABP5_HUMAN	GLRA1_DANRE	GLRA3_HUMAN	GLYC_MOUSE	GLYC_RABIT	GNMT_RAT	NOS1_HUMAN	PA21B_PIG	PH4H_HUMAN	PPARD_HUMAN	PYR1_HUMAN	PYRB_BACSU	Q2K340_RHIEC	Q5LI27_BACFN	Q8KBW6_CHLTE	Q97MC0_CLOAB	SPYA_MOUSE	T23O_HUMAN	TYSY_MOUSE	TYSY_RAT	UK114_HUMAN
GO:0000287	0.048006509357201	236/4916	73/1222	0.0178994129886068	1	T	F	F	F	magnesium ion binding	A0A0D5YC82_ACIBA	A0A0X1KHE5_9PROT	ACPS_BACAN	ACPS_STRPN	ACPS_VIBCH	ADPP_ECOLI	BIODA_ARATH	BIOD_HELPY	BIOD_MYCTU	BZNB_PSEFL	CEAS_STRCL	CORA_THEMA	DAPD_MYCTU	DCIP_ENTCL	DGD_SALEP	DMGD_CHRSD	DPDS_MYCTU	DUT_ARATH	DUT_DICDI	DUT_MYCTU	DUT_YEAST	FIGL1_HUMAN	HICDH_THET8	HIS1_CAMJR	IDHC_MOUSE	IDHP_PIG	IDHP_YEAST	IDH_THET8	ILVB_KLEPN	ILVB_YEAST	ISPD_ECOLI	ISPD_MYCTU	KPRS_BACSU	KPRS_METJA	KPRS_SULSO	KPRS_THEVO	KPYK_STAAR	KPYM_HUMAN	LEU1_MYCTU
GO:0005261	0.00366151342554923	18/4916	9/1222	0.0184571696693247	1	T	F	F	F	cation channel activity	CNGK1_RHILO	G3MM57_9ACAR	GRIA2_HUMAN	HCN4_HUMAN	KCNJ2_MOUSE	KCNK1_HUMAN	KCNK2_HUMAN	KCNKA_HUMAN	Q9NA75_CAEEL
GO:0008324	0.0111879576891782	55/4916	21/1222	0.0191726653094056	1	T	F	F	F	cation transmembrane transporter activity	A0A0M3KL06_STAAU	ARSA_METJA	ARSA_METTH	ATPL_BACPE	ATPL_FUSNN	CNGK1_RHILO	CORA_THEMA	FBPC_NEIG1	G3MM57_9ACAR	GRIA2_HUMAN	HCN4_HUMAN	KCNJ2_MOUSE	KCNK1_HUMAN	KCNK2_HUMAN	KCNKA_HUMAN	MGTE_THET8	NOSZ_ACHCY	Q2FZQ4_STAA8	Q74FS9_GEOSL	Q9NA75_CAEEL	VATB_METMA
GO:0016742	0.0048820179007323	24/4916	11/1222	0.0202045710679375	1	T	F	F	F	hydroxymethyl-, formyl- and related transferase activity	B4ECY9_BURCJ	GLYA_ECOLI	GLYA_METJA	GLYA_STRT1	GLYC_MOUSE	GLYC_RABIT	PUR9_CHICK	PUR9_HUMAN	PUR9_MYCTU	Q7SIB6_GEOSE	Q8I566_PLAF7
GO:0004620	0.00549227013832384	27/4916	12/1222	0.0203959515647081	1	T	F	F	F	phospholipase activity	CCL5_HUMAN	NAPEP_HUMAN	PA21B_PIG	PA2B1_BOTJR	PA2B5_BUNCE	PA2BB_GLOHA	PA2GA_HUMAN	PA2H1_BOTPI	PA2H2_BOTAS	PA2H2_BOTMO	PA2H2_BOTPI	PA2HS_ECHCA
GO:0016841	0.00264442636289666	13/4916	7/1222	0.0233988729930236	1	F	F	F	F	ammonia-lyase activity	DTHAD_DELSH	PAM_TAXCA	PAM_TAXWC	Q2YLW1_BRUA2	Q9LCC6_9BACI	TALY_RHOS4	TAM_STRGL
GO:0043177	0.0203417412530513	100/4916	34/1222	0.0242862403575272	1	F	F	F	F	organic acid binding	A0A0H3JRU9_STAAM	AATM_MOUSE	ACACB_HUMAN	ACOX1_RAT	ADHX_HUMAN	AK1_ARATH	AK3_ECOLI	AK_METJA	AK_THETH	AL5AP_HUMAN	ARGR_ECOLI	ARGR_MYCTU	DCE1_HUMAN	FABP5_HUMAN	GLRA1_DANRE	GLRA3_HUMAN	GLYC_MOUSE	GLYC_RABIT	GNMT_RAT	NOS1_HUMAN	PA21B_PIG	PH4H_HUMAN	PPARD_HUMAN	PYR1_HUMAN	PYRB_BACSU	Q2K340_RHIEC	Q5LI27_BACFN	Q8KBW6_CHLTE	Q97MC0_CLOAB	SPYA_MOUSE	T23O_HUMAN	TYSY_MOUSE	TYSY_RAT	UK114_HUMAN
GO:0005249	0.0016273393002441	8/4916	5/1222	0.026542279916035	1	F	F	F	F	voltage-gated potassium channel activity	CNGK1_RHILO	HCN4_HUMAN	KCNJ2_MOUSE	KCNK1_HUMAN	KCNK2_HUMAN
GO:0004072	0.0016273393002441	8/4916	5/1222	0.026542279916035	1	F	F	F	F	aspartate kinase activity	AK1_ARATH	AK3_ECOLI	AK_METJA	AK_THETH	Q97MC0_CLOAB
GO:0016780	0.0016273393002441	8/4916	5/1222	0.026542279916035	1	F	F	F	F	phosphotransferase activity, for other substituted phosphate groups	ACPS_BACAN	ACPS_STRPN	ACPS_VIBCH	O31302_CORAM	TAGF_STAEQ
GO:0005504	0.00223759153783564	11/4916	6/1222	0.0332602579829782	1	F	F	F	F	fatty acid binding	ACOX1_RAT	ADHX_HUMAN	AL5AP_HUMAN	FABP5_HUMAN	PPARD_HUMAN	UK114_HUMAN
GO:0004594	0.00223759153783564	11/4916	6/1222	0.0332602579829782	1	F	F	F	F	pantothenate kinase activity	COAX_BURCJ	COAX_BURTA	COAX_PSEAE	COAX_THEMA	PANK1_HUMAN	PANK3_HUMAN
GO:0003756	0.00122050447518308	6/4916	4/1222	0.0367587273261855	1	F	F	F	F	protein disulfide isomerase activity	CDR_PYRHO	CDR_STAA3	CDR_STAA8	Q81UT5_BACAN
GO:0016864	0.00122050447518308	6/4916	4/1222	0.0367587273261855	1	F	F	F	F	intramolecular oxidoreductase activity, transposing S-S bonds	CDR_PYRHO	CDR_STAA3	CDR_STAA8	Q81UT5_BACAN
GO:0052656	0.00122050447518308	6/4916	4/1222	0.0367587273261855	1	F	F	F	F	L-isoleucine transaminase activity	BCAT1_HUMAN	BCAT2_HUMAN	ILVE_MYCS2	Q9RTX5_DEIRA
GO:0052654	0.00122050447518308	6/4916	4/1222	0.0367587273261855	1	F	F	F	F	L-leucine transaminase activity	BCAT1_HUMAN	BCAT2_HUMAN	ILVE_MYCS2	Q9RTX5_DEIRA
GO:0008565	0.00122050447518308	6/4916	4/1222	0.0367587273261855	1	F	F	F	F	protein transporter activity	A3DCU1_CLOTH	HLYBP_ECOLX	Q8DW05_STRMU	TOC34_PEA
GO:0052655	0.00122050447518308	6/4916	4/1222	0.0367587273261855	1	F	F	F	F	L-valine transaminase activity	BCAT1_HUMAN	BCAT2_HUMAN	ILVE_MYCS2	Q9RTX5_DEIRA
GO:0003938	0.00122050447518308	6/4916	4/1222	0.0367587273261855	1	F	F	F	F	IMP dehydrogenase activity	A0A0H2YRZ7_CLOP1	Q0P9J4_CAMJE	Q5CPK7_CRYPI	Q81W29_BACAN
GO:0019829	0.00122050447518308	6/4916	4/1222	0.0367587273261855	1	F	F	F	F	cation-transporting ATPase activity	ARSA_METJA	ARSA_METTH	FBPC_NEIG1	VATB_METMA
GO:0004448	0.00284784377542718	14/4916	7/1222	0.0369516205729866	1	F	F	F	F	isocitrate dehydrogenase activity	IDHC_MOUSE	IDHP_PIG	IDHP_YEAST	IDH_THET8	Q6AQ66_DESPS	Q8GAX0_ACITH	Q9YE81_AERPE
GO:0016645	0.0111879576891782	55/4916	20/1222	0.037458034829686	1	F	F	F	F	oxidoreductase activity, acting on the CH-NH group of donors	A7ASX7_BABBO	A7UD81_PLAFA	AL4A1_MOUSE	C0STY1_9BACI	D9N170_PLAFA	DRTS_TOXGO	DRTS_TRYCR	FMNRE_PSEAE	FRP_VIBHA	G7KRM5_MEDTR	HMDY_METJA	HPAC_THET8	LOT6_YEAST	NFRA1_BACSU	NFSB_ECOLI	PY2CR_PSEUB	Q83A21_COXBU	Q93NH4_ARTNI	QUEF_VIBCH	TFTC_BURCE
GO:0016655	0.00528885272579333	26/4916	11/1222	0.0381586927653211	1	F	F	F	F	oxidoreductase activity, acting on NAD(P)H, quinone or similar compound as acceptor	AZOR1_PSEAE	AZOR_ECOLI	DLDH_MYCTU	FMNRE_PSEAE	LOT6_YEAST	NDI1_YEAST	NQO1_HUMAN	NQO1_MOUSE	NQOR_DEIRA	PNPB_PSEWB	Q8DTD1_STRMU
GO:0016801	0.00345809601301871	17/4916	8/1222	0.0387141979633921	1	F	F	F	F	hydrolase activity, acting on ether bonds	Q4Q124_LEIMA	Q5CPH1_CRYPI	SAHH_BRAEL	SAHH_BRUA2	SAHH_HUMAN	SAHH_MYCTU	SAHH_PLAF7	SAHH_RAT
GO:0016840	0.00467860048820179	23/4916	10/1222	0.038959270731691	1	F	F	F	F	carbon-nitrogen lyase activity	A7LBL3_LEIDO	ARLY2_ANAPL	DTHAD_DELSH	PAM_TAXCA	PAM_TAXWC	PUR8_HUMAN	Q2YLW1_BRUA2	Q9LCC6_9BACI	TALY_RHOS4	TAM_STRGL
GO:0042625	0.00183075671277461	9/4916	5/1222	0.0476700171817664	1	F	F	F	F	ATPase coupled ion transmembrane transporter activity	ARSA_METJA	ARSA_METTH	D0VWX4_GEOSE	FBPC_NEIG1	VATB_METMA
GO:0022853	0.00183075671277461	9/4916	5/1222	0.0476700171817664	1	F	F	F	F	active ion transmembrane transporter activity	ARSA_METJA	ARSA_METTH	D0VWX4_GEOSE	FBPC_NEIG1	VATB_METMA
GO:0022843	0.00183075671277461	9/4916	5/1222	0.0476700171817664	1	F	F	F	F	voltage-gated cation channel activity	CNGK1_RHILO	HCN4_HUMAN	KCNJ2_MOUSE	KCNK1_HUMAN	KCNK2_HUMAN
GO:0016885	0.00183075671277461	9/4916	5/1222	0.0476700171817664	1	F	F	F	F	ligase activity, forming carbon-carbon bonds	12S_PROFR	A0A0H3JRU9_STAAM	ACACB_HUMAN	ACAC_YEAST	Q2K340_RHIEC
GO:0005126	0.00183075671277461	9/4916	5/1222	0.0476700171817664	1	F	F	F	F	cytokine receptor binding	A4GRE3_9BILA	CCL5_HUMAN	JAK2_HUMAN	MIF_HUMAN	MIF_MOUSE
GO:0016887	0.0142392188771359	70/4916	24/1222	0.0480519118054592	1	F	F	F	F	ATPase activity	A3DCU1_CLOTH	ARSA_METJA	ARSA_METTH	ATM1_NOVAD	D0VWX4_GEOSE	D2YW44_9PEZI	FBPC_NEIG1	FIGL1_HUMAN	GET3_SCHPO	HLYBP_ECOLX	LMRA_LACLA	MALK_THELN	MCJD_ECOLX	MSBA_SALTY	O28015_ARCFU	OPUCA_LISMN	Q8DW05_STRMU	Q9X1C3_THEMA	RHO_ECOLI	TAP1_RAT	TOP2_YEAST	VATB_METMA	Y1866_STAAM	Y796_METJA
GO:0016627	0.0213588283157038	105/4916	34/1222	0.0484347165080281	1	F	F	F	F	oxidoreductase activity, acting on the CH-CH group of donors	A0A0C6DRW4_RHOER	A0R6V6_MYCS2	ACAD8_HUMAN	ACADM_PIG	ACADS_HUMAN	ACDSB_HUMAN	ACOX1_ARATH	ACOX1_RAT	ACOX4_ARATH	AIDB_ECOLI	B1MPB5_MYCA9	C4NCB7_9CYAN	DECR_HUMAN	ETR1_CANTR	G7CNE7_MYCT3	HDVD_CLOAM	HPAH_ACIBA	IVD_HUMAN	NAO_FUSOX	NAO_PODAN	O59284_PYRHO	O62137_CAEEL	O62140_CAEEL	OPR3_SOLLC	P95708_STAAU	PTGR1_CAVPO	Q13JS1_BURXL	Q2T4A2_BURTA	Q5D8D3_SOLLC	Q5SJW0_THET8	Q5SK63_THET8	Q81XJ1_BACAN	Q8YC61_BRUME	Q92VK1_RHIME
GO:0004106	0.00081366965012205	4/4916	3/1222	0.0499129952356292	1	F	F	F	F	chorismate mutase activity	CHMU_YEAST	PCHB_PSEAE	Q8KBW6_CHLTE
GO:0003962	0.00081366965012205	4/4916	3/1222	0.0499129952356292	1	F	F	F	F	cystathionine gamma-synthase activity	CGL_HUMAN	CYS3_YEAST	METB_HELPY
GO:0019171	0.00081366965012205	4/4916	3/1222	0.0499129952356292	1	F	F	F	F	3-hydroxyacyl-[acyl-carrier-protein] dehydratase activity	FABA_PSEAE	FABA_YERPE	FABZ_HELPY
GO:0004150	0.00081366965012205	4/4916	3/1222	0.0499129952356292	1	F	F	F	F	dihydroneopterin aldolase activity	FOLB1_ARATH	FOLB_MYCTU	MPTD_METJA
GO:0004788	0.00081366965012205	4/4916	3/1222	0.0499129952356292	1	F	F	F	F	thiamine diphosphokinase activity	Q82ZE3_ENTFA	THI80_YEAST	TPK1_MOUSE
GO:0008320	0.00081366965012205	4/4916	3/1222	0.0499129952356292	1	F	F	F	F	protein transmembrane transporter activity	A3DCU1_CLOTH	Q8DW05_STRMU	TOC34_PEA
GO:0008935	0.00081366965012205	4/4916	3/1222	0.0499129952356292	1	F	F	F	F	1,4-dihydroxy-2-naphthoyl-CoA synthase activity	MENB_ECOLI	MENB_MYCTU	P73495_SYNY3
GO:0005372	0.00081366965012205	4/4916	3/1222	0.0499129952356292	1	F	F	F	F	water transmembrane transporter activity	AQP5_HUMAN	AQPZ_ECOLI	UT1_BOVIN
GO:0042279	0.00081366965012205	4/4916	3/1222	0.0499129952356292	1	F	F	F	F	nitrite reductase (cytochrome, ammonia-forming) activity	NRFA_ECOLI	NRFA_SHEON	Q8VNU2_DESDE
GO:0004070	0.00081366965012205	4/4916	3/1222	0.0499129952356292	1	F	F	F	F	aspartate carbamoyltransferase activity	PYR1_HUMAN	PYRB_BACSU	Q5LI27_BACFN
GO:0005542	0.00081366965012205	4/4916	3/1222	0.0499129952356292	1	F	F	F	F	folic acid binding	GNMT_RAT	TYSY_MOUSE	TYSY_RAT
GO:0030975	0.00081366965012205	4/4916	3/1222	0.0499129952356292	1	F	F	F	F	thiamine binding	Q82ZE3_ENTFA	THI80_YEAST	TPK1_MOUSE
GO:0102083	0.00081366965012205	4/4916	3/1222	0.0499129952356292	1	F	F	F	F	7,8-dihydromonapterin aldolase activity	FOLB1_ARATH	FOLB_MYCTU	MPTD_METJA
GO:0004141	0.00081366965012205	4/4916	3/1222	0.0499129952356292	1	F	F	F	F	dethiobiotin synthase activity	BIODA_ARATH	BIOD_HELPY	BIOD_MYCTU
GO:0015197	0.00081366965012205	4/4916	3/1222	0.0499129952356292	1	F	F	F	F	peptide transporter activity	A3DCU1_CLOTH	Q8DW05_STRMU	TAP1_RAT
GO:0003867	0.00081366965012205	4/4916	3/1222	0.0499129952356292	1	F	F	F	F	4-aminobutyrate transaminase activity	A1R958_ARTAT	GABT_ECOLI	GABT_PIG
GO:0008829	0.00081366965012205	4/4916	3/1222	0.0499129952356292	1	F	F	F	F	dCTP deaminase activity	DCD_BACHD	DCD_ECOLI	DCD_MYCTU
GO:0047929	0.00081366965012205	4/4916	3/1222	0.0499129952356292	1	F	F	F	F	gluconate dehydratase activity	DGD_SALEP	DMGD_CHRSD	MAND_NOVAD
GO:0003849	0.00081366965012205	4/4916	3/1222	0.0499129952356292	1	F	F	F	F	3-deoxy-7-phosphoheptulonate synthase activity	AROG_ECOLI	AROG_YEAST	Q9K169_NEIMB
GO:0004557	0.00081366965012205	4/4916	3/1222	0.0499129952356292	1	F	F	F	F	alpha-galactosidase activity	MEL1_YEASX	NAGAB_HUMAN	Q9ALJ4_GEOSE
Total number of proteins: 4916
Total number of Study proteins: 1222
FDR Threshold P-values: [10% = 0.0226], [5% = 0.00699], [1% = 0.000676], [0.5% = 0.000331]
[truncated: 539 more columns]
