# Supplementary material for: Ligand Binding Site Structure Influences the Evolution of Protein Complex Function and Topology
Source: Cell Rep. 2018 Mar 20;22(12):3265–76. doi: 10.1016/j.celrep.2018.02.085 (PMC5873459; doi:10.1016/j.celrep.2018.02.085)
Supplement: Table S2. Enriched ChEBI Structural Ontology Terms of MBS Homomers, Related to Figure 5 [file mmc3.xlsx]

## Sheet: Table S2
Table S2. Enriched ChEBI structural ontology terms of MBS homomers. Related to Figure 5.
CHEBI_Term	Pop_freq	Pop_frac	Study_frac	P	Bonf_Cor_P	FDR_10	FDR_5	FDR_1	FDR_0.5_perc	Description	Contributing_ligands
CHEBI:61120	0.102803738317757	121/1177	75/368	1.63665399465876e-13	1.34696623760416e-10	T	T	T	T	nucleobase-containing molecular entity	CHEBI:15652	CHEBI:15700	CHEBI:15820	CHEBI:15842	CHEBI:15846	CHEBI:15919	CHEBI:16027	CHEBI:16171	CHEBI:16251	CHEBI:16311	CHEBI:16497	CHEBI:16578	CHEBI:16750	CHEBI:17239	CHEBI:17345	CHEBI:17622	CHEBI:17625	CHEBI:17985	CHEBI:18009	CHEBI:2129	CHEBI:28850	CHEBI:35056	CHEBI:39869	CHEBI:40101	CHEBI:40387	CHEBI:40528	CHEBI:40553	CHEBI:40558	CHEBI:40615	CHEBI:40663	CHEBI:40720	CHEBI:40938	CHEBI:41133	CHEBI:41150	CHEBI:41312	CHEBI:41440	CHEBI:41566	CHEBI:41588	CHEBI:41597
CHEBI:25608	0.0628717077315208	74/1177	50/368	3.41110682161508e-11	2.80734091418921e-08	T	T	T	T	nucleoside phosphate	CHEBI:15652	CHEBI:15842	CHEBI:15846	CHEBI:15919	CHEBI:16027	CHEBI:16171	CHEBI:16311	CHEBI:16497	CHEBI:17239	CHEBI:17345	CHEBI:17622	CHEBI:17625	CHEBI:17985	CHEBI:18009	CHEBI:2129	CHEBI:28850	CHEBI:35056	CHEBI:39869	CHEBI:40101	CHEBI:40387	CHEBI:40528	CHEBI:40553	CHEBI:40663	CHEBI:40720	CHEBI:40938	CHEBI:41150	CHEBI:41312	CHEBI:41440	CHEBI:41588	CHEBI:41597	CHEBI:41614	CHEBI:41675	CHEBI:42290	CHEBI:42388	CHEBI:42427	CHEBI:42517	CHEBI:42587	CHEBI:42738	CHEBI:42934
CHEBI:36976	0.0552251486830926	65/1177	44/368	5.53160502142313e-10	4.55251093263124e-07	T	T	T	T	nucleotide	CHEBI:15652	CHEBI:15842	CHEBI:15846	CHEBI:15919	CHEBI:16027	CHEBI:16171	CHEBI:16311	CHEBI:16497	CHEBI:17239	CHEBI:17345	CHEBI:17622	CHEBI:17625	CHEBI:17985	CHEBI:18009	CHEBI:2129	CHEBI:28850	CHEBI:39869	CHEBI:40101	CHEBI:40553	CHEBI:40938	CHEBI:41150	CHEBI:41312	CHEBI:41440	CHEBI:41588	CHEBI:41597	CHEBI:41614	CHEBI:41675	CHEBI:42290	CHEBI:42388	CHEBI:42427	CHEBI:42517	CHEBI:42587	CHEBI:42738	CHEBI:42934	CHEBI:44214	CHEBI:44216	CHEBI:44286	CHEBI:44405	CHEBI:44955
CHEBI:25900	0.0475785896346644	56/1177	39/368	1.62455513081554e-09	1.33700887266119e-06	T	T	T	T	aldopentose phosphate	CHEBI:15652	CHEBI:15842	CHEBI:15919	CHEBI:16027	CHEBI:16171	CHEBI:16311	CHEBI:16497	CHEBI:17239	CHEBI:17345	CHEBI:17622	CHEBI:17625	CHEBI:17985	CHEBI:18406	CHEBI:2129	CHEBI:28850	CHEBI:39869	CHEBI:40101	CHEBI:40553	CHEBI:40938	CHEBI:41150	CHEBI:41312	CHEBI:41588	CHEBI:41597	CHEBI:41614	CHEBI:41675	CHEBI:42290	CHEBI:42517	CHEBI:42587	CHEBI:42738	CHEBI:42934	CHEBI:44955	CHEBI:45139	CHEBI:45425	CHEBI:45429	CHEBI:46061	CHEBI:46175	CHEBI:46402	CHEBI:47131	CHEBI:49535
CHEBI:29075	0.0314358538657604	37/1177	29/368	2.71176171823701e-09	2.23177989410906e-06	T	T	T	T	mononucleotide	CHEBI:15652	CHEBI:15842	CHEBI:15919	CHEBI:16027	CHEBI:16311	CHEBI:16497	CHEBI:17239	CHEBI:17345	CHEBI:17622	CHEBI:17625	CHEBI:2129	CHEBI:28850	CHEBI:39869	CHEBI:40101	CHEBI:40553	CHEBI:40938	CHEBI:41150	CHEBI:41312	CHEBI:41614	CHEBI:41675	CHEBI:42290	CHEBI:42517	CHEBI:42587	CHEBI:42738	CHEBI:42934	CHEBI:46061	CHEBI:46175	CHEBI:46402	CHEBI:47131
CHEBI:16701	0.0314358538657604	37/1177	29/368	2.71176171823701e-09	2.23177989410906e-06	T	T	T	T	nucleoside 5'-phosphate	CHEBI:15652	CHEBI:15842	CHEBI:15919	CHEBI:16027	CHEBI:16311	CHEBI:16497	CHEBI:17239	CHEBI:17345	CHEBI:17622	CHEBI:17625	CHEBI:2129	CHEBI:28850	CHEBI:39869	CHEBI:40101	CHEBI:40553	CHEBI:40938	CHEBI:41150	CHEBI:41312	CHEBI:41614	CHEBI:41675	CHEBI:42290	CHEBI:42517	CHEBI:42587	CHEBI:42738	CHEBI:42934	CHEBI:46061	CHEBI:46175	CHEBI:46402	CHEBI:47131
CHEBI:84055	0.048428207306712	57/1177	39/368	3.68053995249022e-09	3.02908438089945e-06	T	T	T	T	pentose phosphate	CHEBI:15652	CHEBI:15842	CHEBI:15919	CHEBI:16027	CHEBI:16171	CHEBI:16311	CHEBI:16497	CHEBI:17239	CHEBI:17345	CHEBI:17622	CHEBI:17625	CHEBI:17985	CHEBI:18406	CHEBI:2129	CHEBI:28850	CHEBI:39869	CHEBI:40101	CHEBI:40553	CHEBI:40938	CHEBI:41150	CHEBI:41312	CHEBI:41588	CHEBI:41597	CHEBI:41614	CHEBI:41675	CHEBI:42290	CHEBI:42517	CHEBI:42587	CHEBI:42738	CHEBI:42934	CHEBI:44955	CHEBI:45139	CHEBI:45425	CHEBI:45429	CHEBI:46061	CHEBI:46175	CHEBI:46402	CHEBI:47131	CHEBI:49535
CHEBI:25703	0.149532710280374	176/1177	89/368	5.11607692762158e-09	4.21053131143256e-06	T	T	T	T	organic phosphate	CHEBI:15652	CHEBI:15811	CHEBI:15842	CHEBI:15846	CHEBI:15905	CHEBI:15919	CHEBI:16027	CHEBI:16171	CHEBI:16311	CHEBI:16497	CHEBI:16578	CHEBI:16584	CHEBI:16848	CHEBI:17239	CHEBI:17345	CHEBI:17622	CHEBI:17625	CHEBI:17985	CHEBI:18009	CHEBI:18406	CHEBI:2129	CHEBI:28850	CHEBI:35056	CHEBI:39869	CHEBI:40101	CHEBI:40282	CHEBI:40387	CHEBI:40528	CHEBI:40553	CHEBI:40663	CHEBI:40720	CHEBI:40938	CHEBI:41150	CHEBI:41312	CHEBI:41348	CHEBI:41440	CHEBI:41567	CHEBI:41588	CHEBI:41597
CHEBI:26020	0.149532710280374	176/1177	89/368	5.11607692762158e-09	4.21053131143256e-06	T	T	T	T	phosphate	CHEBI:15652	CHEBI:15811	CHEBI:15842	CHEBI:15846	CHEBI:15905	CHEBI:15919	CHEBI:16027	CHEBI:16171	CHEBI:16311	CHEBI:16497	CHEBI:16578	CHEBI:16584	CHEBI:16848	CHEBI:17239	CHEBI:17345	CHEBI:17622	CHEBI:17625	CHEBI:17985	CHEBI:18009	CHEBI:18406	CHEBI:2129	CHEBI:28850	CHEBI:35056	CHEBI:39869	CHEBI:40101	CHEBI:40282	CHEBI:40387	CHEBI:40528	CHEBI:40553	CHEBI:40663	CHEBI:40720	CHEBI:40938	CHEBI:41150	CHEBI:41312	CHEBI:41348	CHEBI:41440	CHEBI:41567	CHEBI:41588	CHEBI:41597
CHEBI:25710	0.150382327952421	177/1177	89/368	7.47715746261282e-09	6.15370059173035e-06	T	T	T	T	organophosphorus compound	CHEBI:15652	CHEBI:15811	CHEBI:15842	CHEBI:15846	CHEBI:15905	CHEBI:15919	CHEBI:16027	CHEBI:16171	CHEBI:16311	CHEBI:16497	CHEBI:16578	CHEBI:16584	CHEBI:16848	CHEBI:17239	CHEBI:17345	CHEBI:17622	CHEBI:17625	CHEBI:17985	CHEBI:18009	CHEBI:18406	CHEBI:2129	CHEBI:28850	CHEBI:35056	CHEBI:39869	CHEBI:40101	CHEBI:40282	CHEBI:40387	CHEBI:40528	CHEBI:40553	CHEBI:40663	CHEBI:40720	CHEBI:40938	CHEBI:41150	CHEBI:41312	CHEBI:41348	CHEBI:41440	CHEBI:41567	CHEBI:41588	CHEBI:41597
CHEBI:35131	0.0569243840271878	67/1177	43/368	1.12136108000891e-08	9.2288016884733e-06	T	T	T	T	aldose phosphate	CHEBI:15652	CHEBI:15842	CHEBI:15919	CHEBI:16027	CHEBI:16171	CHEBI:16311	CHEBI:16497	CHEBI:17239	CHEBI:17345	CHEBI:17622	CHEBI:17625	CHEBI:17985	CHEBI:18406	CHEBI:2129	CHEBI:28850	CHEBI:39869	CHEBI:40101	CHEBI:40553	CHEBI:40938	CHEBI:41150	CHEBI:41312	CHEBI:41588	CHEBI:41597	CHEBI:41614	CHEBI:41675	CHEBI:4170	CHEBI:42290	CHEBI:42349	CHEBI:42517	CHEBI:42587	CHEBI:42623	CHEBI:42666	CHEBI:42738	CHEBI:42934	CHEBI:44955	CHEBI:45139	CHEBI:45425	CHEBI:45429	CHEBI:46061
CHEBI:26079	0.152081563296517	179/1177	89/368	1.56885582730695e-08	1.29116834587362e-05	T	T	T	T	phosphoric acid derivative	CHEBI:15652	CHEBI:15811	CHEBI:15842	CHEBI:15846	CHEBI:15905	CHEBI:15919	CHEBI:16027	CHEBI:16171	CHEBI:16311	CHEBI:16497	CHEBI:16578	CHEBI:16584	CHEBI:16848	CHEBI:17239	CHEBI:17345	CHEBI:17622	CHEBI:17625	CHEBI:17985	CHEBI:18009	CHEBI:18406	CHEBI:2129	CHEBI:28850	CHEBI:35056	CHEBI:39869	CHEBI:40101	CHEBI:40282	CHEBI:40387	CHEBI:40528	CHEBI:40553	CHEBI:40663	CHEBI:40720	CHEBI:40938	CHEBI:41150	CHEBI:41312	CHEBI:41348	CHEBI:41440	CHEBI:41567	CHEBI:41588	CHEBI:41597
CHEBI:63409	0.0526762956669499	62/1177	40/368	3.1134161130992e-08	2.56234146108064e-05	T	T	T	T	pentose derivative	CHEBI:15652	CHEBI:15842	CHEBI:15919	CHEBI:16027	CHEBI:16171	CHEBI:16311	CHEBI:16497	CHEBI:17239	CHEBI:17345	CHEBI:17622	CHEBI:17625	CHEBI:17985	CHEBI:18406	CHEBI:2129	CHEBI:28850	CHEBI:39869	CHEBI:40101	CHEBI:40192	CHEBI:40553	CHEBI:40938	CHEBI:41150	CHEBI:41312	CHEBI:41588	CHEBI:41597	CHEBI:41614	CHEBI:41675	CHEBI:42290	CHEBI:42517	CHEBI:42587	CHEBI:42738	CHEBI:42934	CHEBI:44955	CHEBI:45139	CHEBI:45425	CHEBI:45429	CHEBI:46061	CHEBI:46175	CHEBI:46402	CHEBI:47131
CHEBI:33833	0.187765505522515	221/1177	104/368	3.21047150027859e-08	2.64221804472928e-05	T	T	T	T	heteroarene	CHEBI:15652	CHEBI:15700	CHEBI:15820	CHEBI:15842	CHEBI:15846	CHEBI:15919	CHEBI:16027	CHEBI:16171	CHEBI:16251	CHEBI:16311	CHEBI:16411	CHEBI:16497	CHEBI:16578	CHEBI:16750	CHEBI:16796	CHEBI:16828	CHEBI:17083	CHEBI:17239	CHEBI:17345	CHEBI:17601	CHEBI:17622	CHEBI:17625	CHEBI:17627	CHEBI:17985	CHEBI:18009	CHEBI:18406	CHEBI:2129	CHEBI:26355	CHEBI:28850	CHEBI:35056	CHEBI:39678	CHEBI:39705	CHEBI:39869	CHEBI:39986	CHEBI:40029	CHEBI:40101	CHEBI:40387	CHEBI:40528	CHEBI:40553
CHEBI:36359	0.153780798640612	181/1177	89/368	3.2163441748599e-08	2.6470512559097e-05	T	T	T	T	phosphorus oxoacid derivative	CHEBI:15652	CHEBI:15811	CHEBI:15842	CHEBI:15846	CHEBI:15905	CHEBI:15919	CHEBI:16027	CHEBI:16171	CHEBI:16311	CHEBI:16497	CHEBI:16578	CHEBI:16584	CHEBI:16848	CHEBI:17239	CHEBI:17345	CHEBI:17622	CHEBI:17625	CHEBI:17985	CHEBI:18009	CHEBI:18406	CHEBI:2129	CHEBI:28850	CHEBI:35056	CHEBI:39869	CHEBI:40101	CHEBI:40282	CHEBI:40387	CHEBI:40528	CHEBI:40553	CHEBI:40663	CHEBI:40720	CHEBI:40938	CHEBI:41150	CHEBI:41312	CHEBI:41348	CHEBI:41440	CHEBI:41567	CHEBI:41588	CHEBI:41597
CHEBI:37734	0.145284621920136	171/1177	85/368	3.77701541344677e-08	3.10848368526669e-05	T	T	T	T	phosphoric ester	CHEBI:15652	CHEBI:15811	CHEBI:15842	CHEBI:15846	CHEBI:15905	CHEBI:15919	CHEBI:16027	CHEBI:16171	CHEBI:16311	CHEBI:16497	CHEBI:16578	CHEBI:16584	CHEBI:16848	CHEBI:17239	CHEBI:17345	CHEBI:17622	CHEBI:17625	CHEBI:17985	CHEBI:18009	CHEBI:18406	CHEBI:2129	CHEBI:28850	CHEBI:35056	CHEBI:39869	CHEBI:40101	CHEBI:40282	CHEBI:40387	CHEBI:40528	CHEBI:40553	CHEBI:40663	CHEBI:40720	CHEBI:40938	CHEBI:41150	CHEBI:41312	CHEBI:41348	CHEBI:41440	CHEBI:41588	CHEBI:41597	CHEBI:41614
CHEBI:26082	0.169073916737468	199/1177	95/368	6.57858944868574e-08	5.41417911626837e-05	T	T	T	T	phosphorus molecular entity	CHEBI:15652	CHEBI:15811	CHEBI:15842	CHEBI:15846	CHEBI:15905	CHEBI:15919	CHEBI:16027	CHEBI:16171	CHEBI:16311	CHEBI:16497	CHEBI:16578	CHEBI:16584	CHEBI:16848	CHEBI:17239	CHEBI:17345	CHEBI:17622	CHEBI:17625	CHEBI:17985	CHEBI:18009	CHEBI:18367	CHEBI:18406	CHEBI:2129	CHEBI:28850	CHEBI:35056	CHEBI:39869	CHEBI:39942	CHEBI:40101	CHEBI:40282	CHEBI:40387	CHEBI:40528	CHEBI:40553	CHEBI:40663	CHEBI:40720	CHEBI:40938	CHEBI:41150	CHEBI:41312	CHEBI:41348	CHEBI:41440	CHEBI:41567
CHEBI:35701	0.1928632115548	227/1177	105/368	8.87283479754779e-08	7.30234303838183e-05	T	T	T	T	ester	CHEBI:15465	CHEBI:15652	CHEBI:15811	CHEBI:15842	CHEBI:15846	CHEBI:15905	CHEBI:15919	CHEBI:16027	CHEBI:16171	CHEBI:16311	CHEBI:16497	CHEBI:16578	CHEBI:16584	CHEBI:16625	CHEBI:16848	CHEBI:17239	CHEBI:17345	CHEBI:17622	CHEBI:17625	CHEBI:17985	CHEBI:18009	CHEBI:18406	CHEBI:2129	CHEBI:28850	CHEBI:3017	CHEBI:35056	CHEBI:39678	CHEBI:39705	CHEBI:39869	CHEBI:39978	CHEBI:40101	CHEBI:40282	CHEBI:40387	CHEBI:40470	CHEBI:40528	CHEBI:40553	CHEBI:40559	CHEBI:40663	CHEBI:40720
CHEBI:36360	0.163126593033135	192/1177	92/368	9.1564826599213e-08	7.53578522911523e-05	T	T	T	T	phosphorus oxoacids and derivatives	CHEBI:15652	CHEBI:15811	CHEBI:15842	CHEBI:15846	CHEBI:15905	CHEBI:15919	CHEBI:16027	CHEBI:16171	CHEBI:16311	CHEBI:16497	CHEBI:16578	CHEBI:16584	CHEBI:16848	CHEBI:17239	CHEBI:17345	CHEBI:17622	CHEBI:17625	CHEBI:17985	CHEBI:18009	CHEBI:18406	CHEBI:2129	CHEBI:28850	CHEBI:35056	CHEBI:39869	CHEBI:39942	CHEBI:40101	CHEBI:40282	CHEBI:40387	CHEBI:40528	CHEBI:40553	CHEBI:40663	CHEBI:40720	CHEBI:40938	CHEBI:41150	CHEBI:41312	CHEBI:41348	CHEBI:41440	CHEBI:41567	CHEBI:41588
CHEBI:26562	0.0365335598980459	43/1177	30/368	1.40953590816395e-07	0.000116004805241893	T	T	T	T	ribose phosphate	CHEBI:15652	CHEBI:15842	CHEBI:15919	CHEBI:16027	CHEBI:16171	CHEBI:17239	CHEBI:17345	CHEBI:17985	CHEBI:18406	CHEBI:39869	CHEBI:40101	CHEBI:40553	CHEBI:40938	CHEBI:41150	CHEBI:41312	CHEBI:41588	CHEBI:41597	CHEBI:41614	CHEBI:41675	CHEBI:42517	CHEBI:42587	CHEBI:42738	CHEBI:42934	CHEBI:44955	CHEBI:45139	CHEBI:45425	CHEBI:45429	CHEBI:46402	CHEBI:47131	CHEBI:49535
CHEBI:36962	0.681393372982158	802/1177	288/368	2.13791540638507e-07	0.000175950437945491	T	T	T	T	organochalcogen compound	CHEBI:132265	CHEBI:151	CHEBI:15366	CHEBI:15428	CHEBI:15465	CHEBI:15652	CHEBI:15700	CHEBI:15811	CHEBI:15820	CHEBI:15842	CHEBI:15846	CHEBI:15881	CHEBI:15905	CHEBI:15919	CHEBI:16027	CHEBI:16171	CHEBI:16251	CHEBI:16311	CHEBI:16411	CHEBI:16467	CHEBI:16497	CHEBI:16578	CHEBI:16584	CHEBI:16625	CHEBI:16750	CHEBI:16796	CHEBI:16828	CHEBI:16848	CHEBI:16857	CHEBI:17032	CHEBI:17053	CHEBI:17115	CHEBI:17169	CHEBI:17191	CHEBI:17203	CHEBI:17239	CHEBI:17295	CHEBI:17312	CHEBI:17345
CHEBI:63367	0.103653355989805	122/1177	64/368	2.15817454271139e-07	0.000177617764865147	T	T	T	T	monosaccharide derivative	CHEBI:15652	CHEBI:15700	CHEBI:15820	CHEBI:15842	CHEBI:15919	CHEBI:16027	CHEBI:16171	CHEBI:16311	CHEBI:16497	CHEBI:17239	CHEBI:17345	CHEBI:17622	CHEBI:17625	CHEBI:17985	CHEBI:18406	CHEBI:2129	CHEBI:28850	CHEBI:39586	CHEBI:39869	CHEBI:40101	CHEBI:40192	CHEBI:40553	CHEBI:40615	CHEBI:40938	CHEBI:41150	CHEBI:41312	CHEBI:41566	CHEBI:41588	CHEBI:41597	CHEBI:41614	CHEBI:41675	CHEBI:4170	CHEBI:42290	CHEBI:42349	CHEBI:42378	CHEBI:42517	CHEBI:42553	CHEBI:42587	CHEBI:42623
CHEBI:26561	0.0305862361937128	36/1177	26/368	3.4633399202493e-07	0.000285032875436517	T	T	T	T	ribonucleotide	CHEBI:15652	CHEBI:15842	CHEBI:15919	CHEBI:16027	CHEBI:16171	CHEBI:17239	CHEBI:17345	CHEBI:17985	CHEBI:39869	CHEBI:40101	CHEBI:40553	CHEBI:40938	CHEBI:41150	CHEBI:41312	CHEBI:41588	CHEBI:41597	CHEBI:41614	CHEBI:41675	CHEBI:42517	CHEBI:42587	CHEBI:42738	CHEBI:42934	CHEBI:44955	CHEBI:46402	CHEBI:47131	CHEBI:49535
CHEBI:63299	0.169073916737468	199/1177	93/368	3.60297493332123e-07	0.000296524837012337	T	T	T	T	carbohydrate derivative	CHEBI:15652	CHEBI:15700	CHEBI:15820	CHEBI:15842	CHEBI:15919	CHEBI:16027	CHEBI:16171	CHEBI:16251	CHEBI:16311	CHEBI:16497	CHEBI:16578	CHEBI:16750	CHEBI:16848	CHEBI:17239	CHEBI:17345	CHEBI:17622	CHEBI:17625	CHEBI:17985	CHEBI:18406	CHEBI:2129	CHEBI:28850	CHEBI:39586	CHEBI:39869	CHEBI:40101	CHEBI:40192	CHEBI:40282	CHEBI:40553	CHEBI:40558	CHEBI:40615	CHEBI:40938	CHEBI:41102	CHEBI:41133	CHEBI:41150	CHEBI:41312	CHEBI:41348	CHEBI:41566	CHEBI:41588	CHEBI:41597	CHEBI:41614
CHEBI:36963	0.657604078164826	774/1177	279/368	4.42160755008209e-07	0.000363898301371756	T	T	T	T	organooxygen compound	CHEBI:132265	CHEBI:151	CHEBI:15366	CHEBI:15428	CHEBI:15465	CHEBI:15652	CHEBI:15700	CHEBI:15811	CHEBI:15820	CHEBI:15842	CHEBI:15846	CHEBI:15905	CHEBI:15919	CHEBI:16027	CHEBI:16171	CHEBI:16251	CHEBI:16311	CHEBI:16411	CHEBI:16467	CHEBI:16497	CHEBI:16578	CHEBI:16584	CHEBI:16625	CHEBI:16750	CHEBI:16796	CHEBI:16828	CHEBI:16848	CHEBI:16857	CHEBI:17032	CHEBI:17053	CHEBI:17115	CHEBI:17169	CHEBI:17191	CHEBI:17203	CHEBI:17239	CHEBI:17295	CHEBI:17312	CHEBI:17345	CHEBI:17561
CHEBI:33447	0.0662701784197111	78/1177	45/368	5.2432648423471e-07	0.000431520696525166	T	T	T	T	phospho sugar	CHEBI:15652	CHEBI:15842	CHEBI:15919	CHEBI:16027	CHEBI:16171	CHEBI:16311	CHEBI:16497	CHEBI:17239	CHEBI:17345	CHEBI:17622	CHEBI:17625	CHEBI:17985	CHEBI:18406	CHEBI:2129	CHEBI:28850	CHEBI:39869	CHEBI:40101	CHEBI:40553	CHEBI:40938	CHEBI:41150	CHEBI:41312	CHEBI:41588	CHEBI:41597	CHEBI:41614	CHEBI:41675	CHEBI:4170	CHEBI:42290	CHEBI:42349	CHEBI:42378	CHEBI:42517	CHEBI:42553	CHEBI:42587	CHEBI:42623	CHEBI:42666	CHEBI:42738	CHEBI:42934	CHEBI:44955	CHEBI:45139	CHEBI:45425
CHEBI:37015	0.0212404418011895	25/1177	20/368	5.44896543925618e-07	0.000448449855650783	T	T	T	T	ribonucleoside 5'-phosphate	CHEBI:15652	CHEBI:15842	CHEBI:15919	CHEBI:16027	CHEBI:17239	CHEBI:17345	CHEBI:39869	CHEBI:40101	CHEBI:40553	CHEBI:40938	CHEBI:41150	CHEBI:41312	CHEBI:41614	CHEBI:41675	CHEBI:42517	CHEBI:42587	CHEBI:42738	CHEBI:42934	CHEBI:46402	CHEBI:47131
CHEBI:39447	0.0475785896346644	56/1177	35/368	7.85784767074922e-07	0.000646700863302661	T	T	T	T	pyrimidines	CHEBI:15842	CHEBI:16040	CHEBI:16251	CHEBI:16311	CHEBI:17239	CHEBI:17622	CHEBI:17625	CHEBI:2129	CHEBI:28850	CHEBI:3017	CHEBI:40101	CHEBI:41037	CHEBI:41133	CHEBI:41150	CHEBI:41312	CHEBI:41649	CHEBI:41675	CHEBI:42107	CHEBI:42178	CHEBI:44549	CHEBI:45834	CHEBI:45930	CHEBI:46017	CHEBI:46061	CHEBI:46175	CHEBI:46375	CHEBI:46386	CHEBI:46393	CHEBI:46402	CHEBI:47131	CHEBI:49372	CHEBI:49939	CHEBI:74673	CHEBI:90622	CHEBI:9348
CHEBI:17188	0.0169923534409516	20/1177	17/368	8.3622652047151e-07	0.000688214426348053	T	T	T	T	nucleoside 5'-monophosphate	CHEBI:15652	CHEBI:15842	CHEBI:15919	CHEBI:16027	CHEBI:17345	CHEBI:17622	CHEBI:2129	CHEBI:39869	CHEBI:40101	CHEBI:40553	CHEBI:40938	CHEBI:41150	CHEBI:41312	CHEBI:41614	CHEBI:42517	CHEBI:42587	CHEBI:47131
CHEBI:33241	0.187765505522515	221/1177	100/368	8.40325107302929e-07	0.000691587563310311	T	T	T	T	oxoacid derivative	CHEBI:15652	CHEBI:15811	CHEBI:15842	CHEBI:15846	CHEBI:15881	CHEBI:15905	CHEBI:15919	CHEBI:16027	CHEBI:16171	CHEBI:16311	CHEBI:16497	CHEBI:16578	CHEBI:16584	CHEBI:16848	CHEBI:17239	CHEBI:17345	CHEBI:17622	CHEBI:17625	CHEBI:17985	CHEBI:18009	CHEBI:18406	CHEBI:2129	CHEBI:28850	CHEBI:3017	CHEBI:35056	CHEBI:39678	CHEBI:39705	CHEBI:39869	CHEBI:40101	CHEBI:40282	CHEBI:40387	CHEBI:40528	CHEBI:40553	CHEBI:40663	CHEBI:40720	CHEBI:40938	CHEBI:41150	CHEBI:41312	CHEBI:41348
CHEBI:26558	0.0144435004248088	17/1177	15/368	1.52028672951419e-06	0.00125119597839018	T	T	T	T	ribonucleoside monophosphate	CHEBI:15652	CHEBI:15842	CHEBI:15919	CHEBI:16027	CHEBI:17345	CHEBI:39869	CHEBI:40101	CHEBI:40553	CHEBI:40938	CHEBI:41150	CHEBI:41312	CHEBI:41614	CHEBI:42517	CHEBI:42587	CHEBI:47131
CHEBI:37010	0.0144435004248088	17/1177	15/368	1.52028672951419e-06	0.00125119597839018	T	T	T	T	ribonucleoside 5'-monophosphate	CHEBI:15652	CHEBI:15842	CHEBI:15919	CHEBI:16027	CHEBI:17345	CHEBI:39869	CHEBI:40101	CHEBI:40553	CHEBI:40938	CHEBI:41150	CHEBI:41312	CHEBI:41614	CHEBI:42517	CHEBI:42587	CHEBI:47131
CHEBI:26816	0.0832625318606627	98/1177	52/368	2.30653726664703e-06	0.0018982801704505	T	T	T	T	carbohydrate phosphate	CHEBI:15652	CHEBI:15842	CHEBI:15919	CHEBI:16027	CHEBI:16171	CHEBI:16311	CHEBI:16497	CHEBI:16578	CHEBI:16848	CHEBI:17239	CHEBI:17345	CHEBI:17622	CHEBI:17625	CHEBI:17985	CHEBI:18406	CHEBI:2129	CHEBI:28850	CHEBI:39869	CHEBI:40101	CHEBI:40282	CHEBI:40553	CHEBI:40938	CHEBI:41150	CHEBI:41312	CHEBI:41348	CHEBI:41588	CHEBI:41597	CHEBI:41614	CHEBI:41675	CHEBI:4170	CHEBI:41926	CHEBI:42290	CHEBI:42349	CHEBI:42378	CHEBI:42517	CHEBI:42553	CHEBI:42587	CHEBI:42623	CHEBI:42666
CHEBI:78616	0.225998300764656	266/1177	114/368	3.6939859000942e-06	0.00304015039577753	T	T	T	T	carbohydrates and carbohydrate derivatives	CHEBI:15652	CHEBI:15700	CHEBI:15820	CHEBI:15842	CHEBI:15919	CHEBI:16027	CHEBI:16171	CHEBI:16251	CHEBI:16311	CHEBI:16497	CHEBI:16578	CHEBI:16750	CHEBI:16848	CHEBI:17032	CHEBI:17239	CHEBI:17345	CHEBI:17622	CHEBI:17625	CHEBI:17985	CHEBI:18406	CHEBI:2129	CHEBI:28850	CHEBI:39586	CHEBI:39869	CHEBI:40101	CHEBI:40192	CHEBI:40282	CHEBI:40553	CHEBI:40558	CHEBI:40615	CHEBI:40819	CHEBI:40938	CHEBI:40949	CHEBI:41102	CHEBI:41133	CHEBI:41140	CHEBI:41150	CHEBI:41167	CHEBI:41312
CHEBI:38313	0.0501274426508071	59/1177	35/368	4.58868958348454e-06	0.00377649152720778	T	T	T	T	diazines	CHEBI:15842	CHEBI:16040	CHEBI:16251	CHEBI:16311	CHEBI:17239	CHEBI:17622	CHEBI:17625	CHEBI:2129	CHEBI:28850	CHEBI:3017	CHEBI:40101	CHEBI:41037	CHEBI:41133	CHEBI:41150	CHEBI:41312	CHEBI:41649	CHEBI:41675	CHEBI:42107	CHEBI:42178	CHEBI:44549	CHEBI:45834	CHEBI:45930	CHEBI:46017	CHEBI:46061	CHEBI:46175	CHEBI:46375	CHEBI:46386	CHEBI:46393	CHEBI:46402	CHEBI:47131	CHEBI:49372	CHEBI:49939	CHEBI:74673	CHEBI:90622	CHEBI:9348
CHEBI:26441	0.0152931180968564	18/1177	15/368	6.52805128939279e-06	0.00537258621117026	T	T	T	T	pyrimidine nucleotide	CHEBI:15842	CHEBI:16311	CHEBI:17239	CHEBI:17622	CHEBI:17625	CHEBI:2129	CHEBI:28850	CHEBI:40101	CHEBI:41150	CHEBI:41312	CHEBI:41675	CHEBI:46061	CHEBI:46175	CHEBI:46402	CHEBI:47131
CHEBI:26912	0.0416312659303314	49/1177	30/368	9.57673713855763e-06	0.00788165466503293	T	T	T	T	oxolanes	CHEBI:16251	CHEBI:16311	CHEBI:16497	CHEBI:16750	CHEBI:17239	CHEBI:17345	CHEBI:17622	CHEBI:17625	CHEBI:2129	CHEBI:28850	CHEBI:40558	CHEBI:41133	CHEBI:41312	CHEBI:41649	CHEBI:41675	CHEBI:42178	CHEBI:42290	CHEBI:42738	CHEBI:42934	CHEBI:44181	CHEBI:44800	CHEBI:45453	CHEBI:45495	CHEBI:45834	CHEBI:45836	CHEBI:46061	CHEBI:46175	CHEBI:46386	CHEBI:46402	CHEBI:74673
CHEBI:47017	0.038232795242141	45/1177	28/368	1.24997766757947e-05	0.010287316204179	T	T	T	T	tetrahydrofuranol	CHEBI:16311	CHEBI:16497	CHEBI:16750	CHEBI:17239	CHEBI:17345	CHEBI:17622	CHEBI:17625	CHEBI:2129	CHEBI:28850	CHEBI:40558	CHEBI:41312	CHEBI:41649	CHEBI:41675	CHEBI:42178	CHEBI:42290	CHEBI:42738	CHEBI:42934	CHEBI:44181	CHEBI:44800	CHEBI:45453	CHEBI:45495	CHEBI:45834	CHEBI:45836	CHEBI:46061	CHEBI:46175	CHEBI:46386	CHEBI:46402	CHEBI:74673
CHEBI:24532	0.32625318606627	384/1177	152/368	1.46451945110533e-05	0.0120529950825969	T	T	T	T	organic heterocyclic compound	CHEBI:132265	CHEBI:15652	CHEBI:15700	CHEBI:15820	CHEBI:15842	CHEBI:15846	CHEBI:15919	CHEBI:16027	CHEBI:16040	CHEBI:16171	CHEBI:16251	CHEBI:16311	CHEBI:16411	CHEBI:16497	CHEBI:16578	CHEBI:16750	CHEBI:16796	CHEBI:16828	CHEBI:16848	CHEBI:17083	CHEBI:17203	CHEBI:17239	CHEBI:17345	CHEBI:17601	CHEBI:17622	CHEBI:17625	CHEBI:17627	CHEBI:17985	CHEBI:18009	CHEBI:18406	CHEBI:2129	CHEBI:26355	CHEBI:28579	CHEBI:28850	CHEBI:28973	CHEBI:3017	CHEBI:3452	CHEBI:35056	CHEBI:3638
CHEBI:5686	0.32625318606627	384/1177	152/368	1.46451945110533e-05	0.0120529950825969	T	T	T	T	heterocyclic compound	CHEBI:132265	CHEBI:15652	CHEBI:15700	CHEBI:15820	CHEBI:15842	CHEBI:15846	CHEBI:15919	CHEBI:16027	CHEBI:16040	CHEBI:16171	CHEBI:16251	CHEBI:16311	CHEBI:16411	CHEBI:16497	CHEBI:16578	CHEBI:16750	CHEBI:16796	CHEBI:16828	CHEBI:16848	CHEBI:17083	CHEBI:17203	CHEBI:17239	CHEBI:17345	CHEBI:17601	CHEBI:17622	CHEBI:17625	CHEBI:17627	CHEBI:17985	CHEBI:18009	CHEBI:18406	CHEBI:2129	CHEBI:26355	CHEBI:28579	CHEBI:28850	CHEBI:28973	CHEBI:3017	CHEBI:3452	CHEBI:35056	CHEBI:3638
CHEBI:33670	0.135089209855565	159/1177	73/368	2.16895413335185e-05	0.0178504925174858	T	T	T	T	heteromonocyclic compound	CHEBI:15842	CHEBI:15846	CHEBI:16040	CHEBI:16171	CHEBI:16251	CHEBI:16311	CHEBI:16497	CHEBI:16750	CHEBI:17203	CHEBI:17239	CHEBI:17345	CHEBI:17622	CHEBI:17625	CHEBI:18009	CHEBI:2129	CHEBI:28850	CHEBI:3017	CHEBI:39678	CHEBI:39705	CHEBI:40009	CHEBI:40101	CHEBI:40558	CHEBI:41037	CHEBI:41133	CHEBI:41150	CHEBI:41312	CHEBI:41649	CHEBI:41675	CHEBI:42107	CHEBI:42178	CHEBI:42279	CHEBI:42290	CHEBI:42332	CHEBI:42738	CHEBI:42934	CHEBI:44181	CHEBI:44214	CHEBI:44216	CHEBI:44258
CHEBI:33661	0.135089209855565	159/1177	73/368	2.16895413335185e-05	0.0178504925174858	T	T	T	T	monocyclic compound	CHEBI:15842	CHEBI:15846	CHEBI:16040	CHEBI:16171	CHEBI:16251	CHEBI:16311	CHEBI:16497	CHEBI:16750	CHEBI:17203	CHEBI:17239	CHEBI:17345	CHEBI:17622	CHEBI:17625	CHEBI:18009	CHEBI:2129	CHEBI:28850	CHEBI:3017	CHEBI:39678	CHEBI:39705	CHEBI:40009	CHEBI:40101	CHEBI:40558	CHEBI:41037	CHEBI:41133	CHEBI:41150	CHEBI:41312	CHEBI:41649	CHEBI:41675	CHEBI:42107	CHEBI:42178	CHEBI:42279	CHEBI:42290	CHEBI:42332	CHEBI:42738	CHEBI:42934	CHEBI:44181	CHEBI:44214	CHEBI:44216	CHEBI:44258
CHEBI:25693	0.135089209855565	159/1177	73/368	2.16895413335185e-05	0.0178504925174858	T	T	T	T	organic heteromonocyclic compound	CHEBI:15842	CHEBI:15846	CHEBI:16040	CHEBI:16171	CHEBI:16251	CHEBI:16311	CHEBI:16497	CHEBI:16750	CHEBI:17203	CHEBI:17239	CHEBI:17345	CHEBI:17622	CHEBI:17625	CHEBI:18009	CHEBI:2129	CHEBI:28850	CHEBI:3017	CHEBI:39678	CHEBI:39705	CHEBI:40009	CHEBI:40101	CHEBI:40558	CHEBI:41037	CHEBI:41133	CHEBI:41150	CHEBI:41312	CHEBI:41649	CHEBI:41675	CHEBI:42107	CHEBI:42178	CHEBI:42279	CHEBI:42290	CHEBI:42332	CHEBI:42738	CHEBI:42934	CHEBI:44181	CHEBI:44214	CHEBI:44216	CHEBI:44258
CHEBI:33285	0.828377230246389	975/1177	327/368	0.000100428990926011	0.0826530595321069	T	T	T	T	heteroorganic entity	CHEBI:132265	CHEBI:151	CHEBI:15366	CHEBI:15428	CHEBI:15465	CHEBI:15652	CHEBI:15700	CHEBI:15811	CHEBI:15820	CHEBI:15842	CHEBI:15846	CHEBI:15881	CHEBI:15905	CHEBI:15919	CHEBI:16027	CHEBI:16040	CHEBI:16171	CHEBI:16251	CHEBI:16311	CHEBI:16411	CHEBI:16467	CHEBI:16497	CHEBI:16578	CHEBI:16584	CHEBI:16625	CHEBI:16750	CHEBI:16796	CHEBI:16828	CHEBI:16848	CHEBI:16857	CHEBI:17032	CHEBI:17053	CHEBI:17083	CHEBI:17115	CHEBI:17169	CHEBI:17191	CHEBI:17203	CHEBI:17239	CHEBI:17295
CHEBI:38101	0.261682242990654	308/1177	123/368	0.000106416976725094	0.0875811718447524	T	T	T	T	organonitrogen heterocyclic compound	CHEBI:132265	CHEBI:15652	CHEBI:15842	CHEBI:15846	CHEBI:15919	CHEBI:16027	CHEBI:16040	CHEBI:16171	CHEBI:16251	CHEBI:16311	CHEBI:16411	CHEBI:16497	CHEBI:16750	CHEBI:16796	CHEBI:16828	CHEBI:16848	CHEBI:17083	CHEBI:17203	CHEBI:17239	CHEBI:17345	CHEBI:17601	CHEBI:17622	CHEBI:17625	CHEBI:17627	CHEBI:17985	CHEBI:18009	CHEBI:18406	CHEBI:2129	CHEBI:26355	CHEBI:28579	CHEBI:28850	CHEBI:3017	CHEBI:3452	CHEBI:3638	CHEBI:39678	CHEBI:39705	CHEBI:39869	CHEBI:39986	CHEBI:40009
CHEBI:33659	0.333899745114698	393/1177	150/368	0.000212348347712245	0.174762690167178	T	T	T	T	organic aromatic compound	CHEBI:132265	CHEBI:15652	CHEBI:15700	CHEBI:15820	CHEBI:15842	CHEBI:15846	CHEBI:15919	CHEBI:16027	CHEBI:16040	CHEBI:16171	CHEBI:16251	CHEBI:16311	CHEBI:16411	CHEBI:16497	CHEBI:16578	CHEBI:16750	CHEBI:16796	CHEBI:16828	CHEBI:17083	CHEBI:17169	CHEBI:17239	CHEBI:17295	CHEBI:17345	CHEBI:17601	CHEBI:17622	CHEBI:17625	CHEBI:17627	CHEBI:17895	CHEBI:17985	CHEBI:18009	CHEBI:18406	CHEBI:2129	CHEBI:26355	CHEBI:28850	CHEBI:3017	CHEBI:3452	CHEBI:35056	CHEBI:3638	CHEBI:39585
CHEBI:33655	0.333899745114698	393/1177	150/368	0.000212348347712245	0.174762690167178	T	T	T	T	aromatic compound	CHEBI:132265	CHEBI:15652	CHEBI:15700	CHEBI:15820	CHEBI:15842	CHEBI:15846	CHEBI:15919	CHEBI:16027	CHEBI:16040	CHEBI:16171	CHEBI:16251	CHEBI:16311	CHEBI:16411	CHEBI:16497	CHEBI:16578	CHEBI:16750	CHEBI:16796	CHEBI:16828	CHEBI:17083	CHEBI:17169	CHEBI:17239	CHEBI:17295	CHEBI:17345	CHEBI:17601	CHEBI:17622	CHEBI:17625	CHEBI:17627	CHEBI:17895	CHEBI:17985	CHEBI:18009	CHEBI:18406	CHEBI:2129	CHEBI:26355	CHEBI:28850	CHEBI:3017	CHEBI:3452	CHEBI:35056	CHEBI:3638	CHEBI:39585
CHEBI:26395	0.022090059473237	26/1177	17/368	0.000306577951866754	0.252313654386338	T	T	T	T	purine nucleotide	CHEBI:15652	CHEBI:15919	CHEBI:16027	CHEBI:16497	CHEBI:17345	CHEBI:17985	CHEBI:39869	CHEBI:40553	CHEBI:40938	CHEBI:41588	CHEBI:41597	CHEBI:41614	CHEBI:42290	CHEBI:42738	CHEBI:42934	CHEBI:44955	CHEBI:49535
CHEBI:26400	0.0186915887850467	22/1177	15/368	0.000359318357106443	0.295719007898603	T	T	T	T	purine ribonucleotide	CHEBI:15652	CHEBI:15919	CHEBI:16027	CHEBI:17345	CHEBI:17985	CHEBI:39869	CHEBI:40553	CHEBI:40938	CHEBI:41588	CHEBI:41597	CHEBI:41614	CHEBI:42738	CHEBI:42934	CHEBI:44955	CHEBI:49535
CHEBI:18254	0.0212404418011895	25/1177	16/368	0.000666343330035843	0.548400560619499	T	T	T	F	ribonucleoside	CHEBI:16750	CHEBI:17239	CHEBI:17345	CHEBI:40558	CHEBI:41312	CHEBI:41649	CHEBI:41675	CHEBI:42738	CHEBI:42934	CHEBI:44181	CHEBI:45453	CHEBI:45495	CHEBI:45836	CHEBI:46386	CHEBI:46402	CHEBI:74673
CHEBI:47019	0.0212404418011895	25/1177	16/368	0.000666343330035843	0.548400560619499	T	T	T	F	dihydroxytetrahydrofuran	CHEBI:16750	CHEBI:17239	CHEBI:17345	CHEBI:40558	CHEBI:41312	CHEBI:41649	CHEBI:41675	CHEBI:42738	CHEBI:42934	CHEBI:44181	CHEBI:45453	CHEBI:45495	CHEBI:45836	CHEBI:46386	CHEBI:46402	CHEBI:74673
CHEBI:33838	0.0297366185216653	35/1177	20/368	0.00115227145506065	0.948319407514915	T	T	F	F	nucleoside	CHEBI:16251	CHEBI:16750	CHEBI:17239	CHEBI:17345	CHEBI:40558	CHEBI:41133	CHEBI:41312	CHEBI:41649	CHEBI:41675	CHEBI:42178	CHEBI:42738	CHEBI:42934	CHEBI:44181	CHEBI:45453	CHEBI:45495	CHEBI:45834	CHEBI:45836	CHEBI:46386	CHEBI:46402	CHEBI:74673
CHEBI:26436	0.00679694137638063	8/1177	7/368	0.00163967473169432	1	T	T	F	F	pyrimidine 2'-deoxyribonucleotide	CHEBI:16311	CHEBI:17622	CHEBI:17625	CHEBI:2129	CHEBI:28850	CHEBI:46061	CHEBI:46175
CHEBI:17608	0.00679694137638063	8/1177	7/368	0.00163967473169432	1	T	T	F	F	D-aldohexose	CHEBI:40819	CHEBI:41140	CHEBI:41167	CHEBI:42756	CHEBI:42776	CHEBI:42802	CHEBI:43805
CHEBI:4194	0.00679694137638063	8/1177	7/368	0.00163967473169432	1	T	T	F	F	D-hexose	CHEBI:40819	CHEBI:41140	CHEBI:41167	CHEBI:42756	CHEBI:42776	CHEBI:42802	CHEBI:43805
CHEBI:26438	0.00679694137638063	8/1177	7/368	0.00163967473169432	1	T	T	F	F	pyrimidine nucleoside monophosphate	CHEBI:15842	CHEBI:17622	CHEBI:2129	CHEBI:40101	CHEBI:41150	CHEBI:41312	CHEBI:47131
CHEBI:25806	0.781648258283772	920/1177	307/368	0.00177369550593184	1	T	T	F	F	oxygen molecular entity	CHEBI:132265	CHEBI:151	CHEBI:15366	CHEBI:15428	CHEBI:15465	CHEBI:15652	CHEBI:15700	CHEBI:15811	CHEBI:15820	CHEBI:15842	CHEBI:15846	CHEBI:15905	CHEBI:15919	CHEBI:16027	CHEBI:16171	CHEBI:16251	CHEBI:16311	CHEBI:16411	CHEBI:16467	CHEBI:16497	CHEBI:16578	CHEBI:16584	CHEBI:16625	CHEBI:16750	CHEBI:16796	CHEBI:16828	CHEBI:16848	CHEBI:16857	CHEBI:17032	CHEBI:17053	CHEBI:17115	CHEBI:17169	CHEBI:17191	CHEBI:17203	CHEBI:17239	CHEBI:17295	CHEBI:17312	CHEBI:17336	CHEBI:17345
CHEBI:33744	0.00849617672047579	10/1177	8/368	0.00205922072759181	1	T	T	F	F	iron group molecular entity	CHEBI:17627	CHEBI:26355	CHEBI:33739	CHEBI:47411	CHEBI:49599	CHEBI:49880	CHEBI:5020	CHEBI:5032
CHEBI:37021	0.00849617672047579	10/1177	8/368	0.00205922072759181	1	T	T	F	F	purine ribonucleoside 5'-monophosphate	CHEBI:15652	CHEBI:15919	CHEBI:16027	CHEBI:17345	CHEBI:39869	CHEBI:40553	CHEBI:40938	CHEBI:41614
CHEBI:26446	0.00849617672047579	10/1177	8/368	0.00205922072759181	1	T	T	F	F	pyrimidine ribonucleotide	CHEBI:15842	CHEBI:17239	CHEBI:40101	CHEBI:41150	CHEBI:41312	CHEBI:41675	CHEBI:46402	CHEBI:47131
CHEBI:26392	0.00849617672047579	10/1177	8/368	0.00205922072759181	1	T	T	F	F	purine nucleoside monophosphate	CHEBI:15652	CHEBI:15919	CHEBI:16027	CHEBI:17345	CHEBI:39869	CHEBI:40553	CHEBI:40938	CHEBI:41614
CHEBI:17326	0.00849617672047579	10/1177	8/368	0.00205922072759181	1	T	T	F	F	nucleoside triphosphate	CHEBI:16311	CHEBI:16497	CHEBI:17625	CHEBI:40938	CHEBI:41675	CHEBI:42290	CHEBI:42934	CHEBI:46175
CHEBI:26397	0.00849617672047579	10/1177	8/368	0.00205922072759181	1	T	T	F	F	purine ribonucleoside monophosphate	CHEBI:15652	CHEBI:15919	CHEBI:16027	CHEBI:17345	CHEBI:39869	CHEBI:40553	CHEBI:40938	CHEBI:41614
CHEBI:24873	0.00849617672047579	10/1177	8/368	0.00205922072759181	1	T	T	F	F	iron molecular entity	CHEBI:17627	CHEBI:26355	CHEBI:33739	CHEBI:47411	CHEBI:49599	CHEBI:49880	CHEBI:5020	CHEBI:5032
CHEBI:33302	0.562446898895497	662/1177	230/368	0.00209199786657416	1	T	T	F	F	pnictogen molecular entity	CHEBI:132265	CHEBI:15428	CHEBI:15652	CHEBI:15700	CHEBI:15811	CHEBI:15820	CHEBI:15842	CHEBI:15846	CHEBI:15905	CHEBI:15919	CHEBI:16027	CHEBI:16040	CHEBI:16171	CHEBI:16251	CHEBI:16311	CHEBI:16411	CHEBI:16467	CHEBI:16497	CHEBI:16578	CHEBI:16584	CHEBI:16750	CHEBI:16796	CHEBI:16828	CHEBI:16848	CHEBI:16857	CHEBI:17053	CHEBI:17083	CHEBI:17115	CHEBI:17191	CHEBI:17203	CHEBI:17239	CHEBI:17295	CHEBI:17312	CHEBI:17345	CHEBI:17561	CHEBI:17601	CHEBI:17622	CHEBI:17625	CHEBI:17627
CHEBI:83813	0.0135938827527613	16/1177	11/368	0.00213371534295464	1	T	T	F	F	proteinogenic amino acid	CHEBI:15428	CHEBI:16467	CHEBI:16828	CHEBI:16857	CHEBI:17053	CHEBI:17115	CHEBI:17191	CHEBI:17203	CHEBI:17295	CHEBI:17561	CHEBI:17895
CHEBI:19569	0.0101954120645709	12/1177	9/368	0.00222966930327717	1	T	T	F	F	2-deoxyribose phosphate	CHEBI:16311	CHEBI:16497	CHEBI:17622	CHEBI:17625	CHEBI:2129	CHEBI:28850	CHEBI:42290	CHEBI:46061	CHEBI:46175
CHEBI:4431	0.0101954120645709	12/1177	9/368	0.00222966930327717	1	T	T	F	F	deoxyribonucleotide	CHEBI:16311	CHEBI:16497	CHEBI:17622	CHEBI:17625	CHEBI:2129	CHEBI:28850	CHEBI:42290	CHEBI:46061	CHEBI:46175
CHEBI:37016	0.0101954120645709	12/1177	9/368	0.00222966930327717	1	T	T	F	F	2'-deoxyribonucleoside 5'-phosphate	CHEBI:16311	CHEBI:16497	CHEBI:17622	CHEBI:17625	CHEBI:2129	CHEBI:28850	CHEBI:42290	CHEBI:46061	CHEBI:46175
CHEBI:19260	0.0101954120645709	12/1177	9/368	0.00222966930327717	1	T	T	F	F	2'-deoxyribonucleotide	CHEBI:16311	CHEBI:16497	CHEBI:17622	CHEBI:17625	CHEBI:2129	CHEBI:28850	CHEBI:42290	CHEBI:46061	CHEBI:46175
CHEBI:23634	0.0101954120645709	12/1177	9/368	0.00222966930327717	1	T	T	F	F	deoxyaldopentose phosphate	CHEBI:16311	CHEBI:16497	CHEBI:17622	CHEBI:17625	CHEBI:2129	CHEBI:28850	CHEBI:42290	CHEBI:46061	CHEBI:46175
CHEBI:15705	0.0331350892098556	39/1177	21/368	0.00241624277763975	1	T	T	F	F	L-alpha-amino acid	CHEBI:15428	CHEBI:16467	CHEBI:16828	CHEBI:16857	CHEBI:17053	CHEBI:17115	CHEBI:17191	CHEBI:17203	CHEBI:17295	CHEBI:17561	CHEBI:17895	CHEBI:35619	CHEBI:40668	CHEBI:42902	CHEBI:43609	CHEBI:43628	CHEBI:44387	CHEBI:44767	CHEBI:44971	CHEBI:45848	CHEBI:46196
CHEBI:63161	0.0569243840271878	67/1177	32/368	0.00267553559877276	1	T	T	F	F	glycosyl compound	CHEBI:16251	CHEBI:16750	CHEBI:17239	CHEBI:17345	CHEBI:18406	CHEBI:39586	CHEBI:40558	CHEBI:40615	CHEBI:41133	CHEBI:41312	CHEBI:41649	CHEBI:41675	CHEBI:42031	CHEBI:42087	CHEBI:42178	CHEBI:42452	CHEBI:42495	CHEBI:42575	CHEBI:42738	CHEBI:42934	CHEBI:43601	CHEBI:43940	CHEBI:44181	CHEBI:45257	CHEBI:45453	CHEBI:45495	CHEBI:45834	CHEBI:45836	CHEBI:45933	CHEBI:46386	CHEBI:46402	CHEBI:74673
CHEBI:51143	0.482582837723025	568/1177	200/368	0.0029149706431387	1	T	T	F	F	nitrogen molecular entity	CHEBI:132265	CHEBI:15428	CHEBI:15652	CHEBI:15700	CHEBI:15811	CHEBI:15820	CHEBI:15842	CHEBI:15846	CHEBI:15919	CHEBI:16027	CHEBI:16040	CHEBI:16171	CHEBI:16251	CHEBI:16311	CHEBI:16411	CHEBI:16467	CHEBI:16497	CHEBI:16578	CHEBI:16750	CHEBI:16796	CHEBI:16828	CHEBI:16848	CHEBI:16857	CHEBI:17053	CHEBI:17083	CHEBI:17115	CHEBI:17191	CHEBI:17203	CHEBI:17239	CHEBI:17295	CHEBI:17312	CHEBI:17345	CHEBI:17561	CHEBI:17601	CHEBI:17622	CHEBI:17625	CHEBI:17627	CHEBI:17895	CHEBI:17985
CHEBI:39457	0.00424808836023789	5/1177	5/368	0.00293225311425174	1	T	T	F	F	pyrimidine ribonucleoside 5'-monophosphate	CHEBI:15842	CHEBI:40101	CHEBI:41150	CHEBI:41312	CHEBI:47131
CHEBI:26443	0.00424808836023789	5/1177	5/368	0.00293225311425174	1	T	T	F	F	pyrimidine ribonucleoside monophosphate	CHEBI:15842	CHEBI:40101	CHEBI:41150	CHEBI:41312	CHEBI:47131
CHEBI:16381	0.00424808836023789	5/1177	5/368	0.00293225311425174	1	T	T	F	F	2'-deoxyribonucleoside 5'-triphosphate	CHEBI:16311	CHEBI:16497	CHEBI:17625	CHEBI:42290	CHEBI:46175
CHEBI:16516	0.00424808836023789	5/1177	5/368	0.00293225311425174	1	T	T	F	F	2'-deoxyribonucleoside triphosphate	CHEBI:16311	CHEBI:16497	CHEBI:17625	CHEBI:42290	CHEBI:46175
CHEBI:30527	0.00424808836023789	5/1177	5/368	0.00293225311425174	1	T	T	F	F	flavin	CHEBI:42388	CHEBI:42427	CHEBI:42517	CHEBI:42587	CHEBI:45214
CHEBI:33304	0.809685641461342	953/1177	315/368	0.00353969498296687	1	T	T	F	F	chalcogen molecular entity	CHEBI:132265	CHEBI:151	CHEBI:15366	CHEBI:15428	CHEBI:15465	CHEBI:15652	CHEBI:15700	CHEBI:15811	CHEBI:15820	CHEBI:15842	CHEBI:15846	CHEBI:15881	CHEBI:15905	CHEBI:15919	CHEBI:16027	CHEBI:16171	CHEBI:16251	CHEBI:16311	CHEBI:16411	CHEBI:16467	CHEBI:16497	CHEBI:16578	CHEBI:16584	CHEBI:16625	CHEBI:16750	CHEBI:16796	CHEBI:16828	CHEBI:16848	CHEBI:16857	CHEBI:17032	CHEBI:17053	CHEBI:17115	CHEBI:17169	CHEBI:17191	CHEBI:17203	CHEBI:17239	CHEBI:17295	CHEBI:17312	CHEBI:17336
CHEBI:35352	0.419711129991504	494/1177	176/368	0.00372966590321904	1	T	T	F	F	organonitrogen compound	CHEBI:132265	CHEBI:15428	CHEBI:15652	CHEBI:15811	CHEBI:15842	CHEBI:15846	CHEBI:15919	CHEBI:16027	CHEBI:16040	CHEBI:16171	CHEBI:16251	CHEBI:16311	CHEBI:16411	CHEBI:16467	CHEBI:16497	CHEBI:16750	CHEBI:16796	CHEBI:16828	CHEBI:16848	CHEBI:16857	CHEBI:17053	CHEBI:17083	CHEBI:17115	CHEBI:17191	CHEBI:17203	CHEBI:17239	CHEBI:17295	CHEBI:17312	CHEBI:17345	CHEBI:17561	CHEBI:17601	CHEBI:17622	CHEBI:17625	CHEBI:17627	CHEBI:17895	CHEBI:17985	CHEBI:18009	CHEBI:18406	CHEBI:2129
CHEBI:26440	0.0144435004248088	17/1177	11/368	0.00436808067884844	1	T	T	F	F	pyrimidine nucleoside	CHEBI:16251	CHEBI:17239	CHEBI:41133	CHEBI:41312	CHEBI:41649	CHEBI:41675	CHEBI:42178	CHEBI:45834	CHEBI:46386	CHEBI:46402	CHEBI:74673
CHEBI:25367	0.640611724723874	754/1177	256/368	0.00460327423863328	1	T	T	F	F	molecule	CHEBI:132265	CHEBI:151	CHEBI:15366	CHEBI:15428	CHEBI:15465	CHEBI:15652	CHEBI:15700	CHEBI:15811	CHEBI:15820	CHEBI:15842	CHEBI:15846	CHEBI:15919	CHEBI:16027	CHEBI:16040	CHEBI:16171	CHEBI:16251	CHEBI:16311	CHEBI:16411	CHEBI:16467	CHEBI:16497	CHEBI:16578	CHEBI:16625	CHEBI:16750	CHEBI:16796	CHEBI:16828	CHEBI:16848	CHEBI:16857	CHEBI:17032	CHEBI:17053	CHEBI:17083	CHEBI:17115	CHEBI:17169	CHEBI:17191	CHEBI:17203	CHEBI:17239	CHEBI:17295	CHEBI:17345	CHEBI:17561	CHEBI:17601
CHEBI:25524	0.00594732370433305	7/1177	6/368	0.0046728369322405	1	T	T	F	F	NAD(P)	CHEBI:15846	CHEBI:18009	CHEBI:44214	CHEBI:44216	CHEBI:44286	CHEBI:44405
CHEBI:21731	0.0348343245539507	41/1177	21/368	0.00533685515977316	1	T	T	F	F	N-glycosyl compound	CHEBI:16251	CHEBI:16750	CHEBI:17239	CHEBI:17345	CHEBI:18406	CHEBI:40558	CHEBI:41133	CHEBI:41312	CHEBI:41649	CHEBI:41675	CHEBI:42178	CHEBI:42738	CHEBI:42934	CHEBI:44181	CHEBI:45453	CHEBI:45495	CHEBI:45834	CHEBI:45836	CHEBI:46386	CHEBI:46402	CHEBI:74673
CHEBI:25527	0.00764655904842821	9/1177	7/368	0.00539674818455276	1	T	T	F	F	nicotinamide nucleotide	CHEBI:15846	CHEBI:16171	CHEBI:18009	CHEBI:44214	CHEBI:44216	CHEBI:44286	CHEBI:44405
CHEBI:33892	0.00764655904842821	9/1177	7/368	0.00539674818455276	1	T	T	F	F	iron coordination entity	CHEBI:17627	CHEBI:26355	CHEBI:33739	CHEBI:47411	CHEBI:49880	CHEBI:5020	CHEBI:5032
CHEBI:39446	0.00764655904842821	9/1177	7/368	0.00539674818455276	1	T	T	F	F	pyrimidine ribonucleosides	CHEBI:17239	CHEBI:41312	CHEBI:41649	CHEBI:41675	CHEBI:46386	CHEBI:46402	CHEBI:74673
CHEBI:72695	0.638062871707732	751/1177	254/368	0.00696597414474821	1	T	T	F	F	organic molecule	CHEBI:132265	CHEBI:151	CHEBI:15366	CHEBI:15428	CHEBI:15465	CHEBI:15652	CHEBI:15700	CHEBI:15811	CHEBI:15820	CHEBI:15842	CHEBI:15846	CHEBI:15919	CHEBI:16027	CHEBI:16040	CHEBI:16171	CHEBI:16251	CHEBI:16311	CHEBI:16411	CHEBI:16467	CHEBI:16497	CHEBI:16578	CHEBI:16625	CHEBI:16750	CHEBI:16796	CHEBI:16828	CHEBI:16848	CHEBI:16857	CHEBI:17032	CHEBI:17053	CHEBI:17083	CHEBI:17115	CHEBI:17169	CHEBI:17191	CHEBI:17203	CHEBI:17239	CHEBI:17295	CHEBI:17345	CHEBI:17561	CHEBI:17601
CHEBI:33709	0.0696686491079015	82/1177	36/368	0.00854693848740685	1	T	F	F	F	amino acid	CHEBI:132265	CHEBI:15428	CHEBI:15811	CHEBI:16467	CHEBI:16828	CHEBI:16857	CHEBI:17053	CHEBI:17115	CHEBI:17191	CHEBI:17203	CHEBI:17295	CHEBI:17561	CHEBI:17895	CHEBI:28797	CHEBI:33094	CHEBI:35619	CHEBI:40483	CHEBI:40668	CHEBI:41050	CHEBI:42062	CHEBI:42299	CHEBI:42675	CHEBI:42797	CHEBI:42902	CHEBI:43609	CHEBI:43628	CHEBI:43764	CHEBI:44387	CHEBI:44743	CHEBI:44767	CHEBI:44971	CHEBI:45453	CHEBI:45495	CHEBI:45840	CHEBI:45848	CHEBI:46196
CHEBI:38104	0.0815632965165675	96/1177	41/368	0.00906866987912558	1	T	F	F	F	oxacycle	CHEBI:16251	CHEBI:16311	CHEBI:16497	CHEBI:16750	CHEBI:17239	CHEBI:17345	CHEBI:17622	CHEBI:17625	CHEBI:2129	CHEBI:28850	CHEBI:40009	CHEBI:40070	CHEBI:40558	CHEBI:41133	CHEBI:41312	CHEBI:41649	CHEBI:41675	CHEBI:42178	CHEBI:42290	CHEBI:42503	CHEBI:42738	CHEBI:42934	CHEBI:4309	CHEBI:44181	CHEBI:44368	CHEBI:44800	CHEBI:45293	CHEBI:45453	CHEBI:45495	CHEBI:45834	CHEBI:45836	CHEBI:46061	CHEBI:46175	CHEBI:46386	CHEBI:46395	CHEBI:46402	CHEBI:46430	CHEBI:47425	CHEBI:63941
CHEBI:50860	0.907391673746814	1068/1177	345/368	0.00929086440039322	1	T	F	F	F	organic molecular entity	CHEBI:132265	CHEBI:134066	CHEBI:151	CHEBI:15366	CHEBI:15428	CHEBI:15465	CHEBI:15652	CHEBI:15700	CHEBI:15811	CHEBI:15820	CHEBI:15842	CHEBI:15846	CHEBI:15881	CHEBI:15905	CHEBI:15919	CHEBI:16027	CHEBI:16040	CHEBI:16171	CHEBI:16251	CHEBI:16311	CHEBI:16411	CHEBI:16467	CHEBI:16497	CHEBI:16578	CHEBI:16584	CHEBI:16625	CHEBI:16750	CHEBI:16796	CHEBI:16828	CHEBI:16848	CHEBI:16857	CHEBI:17032	CHEBI:17053	CHEBI:17083	CHEBI:17115	CHEBI:17169	CHEBI:17191	CHEBI:17203	CHEBI:17239
CHEBI:33582	0.907391673746814	1068/1177	345/368	0.00929086440039322	1	T	F	F	F	carbon group molecular entity	CHEBI:132265	CHEBI:134066	CHEBI:151	CHEBI:15366	CHEBI:15428	CHEBI:15465	CHEBI:15652	CHEBI:15700	CHEBI:15811	CHEBI:15820	CHEBI:15842	CHEBI:15846	CHEBI:15881	CHEBI:15905	CHEBI:15919	CHEBI:16027	CHEBI:16040	CHEBI:16171	CHEBI:16251	CHEBI:16311	CHEBI:16411	CHEBI:16467	CHEBI:16497	CHEBI:16578	CHEBI:16584	CHEBI:16625	CHEBI:16750	CHEBI:16796	CHEBI:16828	CHEBI:16848	CHEBI:16857	CHEBI:17032	CHEBI:17053	CHEBI:17083	CHEBI:17115	CHEBI:17169	CHEBI:17191	CHEBI:17203	CHEBI:17239
CHEBI:36981	0.00339847068819031	4/1177	4/368	0.00944926621707996	1	T	F	F	F	flavin nucleotide	CHEBI:42388	CHEBI:42427	CHEBI:42517	CHEBI:42587
CHEBI:24862	0.00339847068819031	4/1177	4/368	0.00944926621707996	1	T	F	F	F	iodoamino acid	CHEBI:43609	CHEBI:45840	CHEBI:45848	CHEBI:46196
CHEBI:76983	0.00339847068819031	4/1177	4/368	0.00944926621707996	1	T	F	F	F	N-sulfonylurea	CHEBI:3017	CHEBI:39678	CHEBI:39705	CHEBI:9348
CHEBI:24470	0.00339847068819031	4/1177	4/368	0.00944926621707996	1	T	F	F	F	haloamino acid	CHEBI:43609	CHEBI:45840	CHEBI:45848	CHEBI:46196
CHEBI:35241	0.0195412064570943	23/1177	13/368	0.00990864530006157	1	T	F	F	F	nucleotide-carbohydrate	CHEBI:15700	CHEBI:15820	CHEBI:16578	CHEBI:40615	CHEBI:41566	CHEBI:42751	CHEBI:44441	CHEBI:45868	CHEBI:46114	CHEBI:46243	CHEBI:46309	CHEBI:67119	CHEBI:85507
CHEBI:47784	0.0195412064570943	23/1177	13/368	0.00990864530006157	1	T	F	F	F	nucleotide conjugate	CHEBI:15700	CHEBI:15820	CHEBI:16578	CHEBI:40615	CHEBI:41566	CHEBI:42751	CHEBI:44441	CHEBI:45868	CHEBI:46114	CHEBI:46243	CHEBI:46309	CHEBI:67119	CHEBI:85507
CHEBI:61293	0.0101954120645709	12/1177	8/368	0.012042637303412	1	T	F	F	F	adenyl nucleotide	CHEBI:16027	CHEBI:17985	CHEBI:40553	CHEBI:40938	CHEBI:41588	CHEBI:41597	CHEBI:41614	CHEBI:42290
CHEBI:33575	0.229396771452846	270/1177	100/368	0.0126286003002772	1	T	F	F	F	carboxylic acid	CHEBI:132265	CHEBI:151	CHEBI:15366	CHEBI:15428	CHEBI:15811	CHEBI:16411	CHEBI:16467	CHEBI:16828	CHEBI:16857	CHEBI:17032	CHEBI:17053	CHEBI:17115	CHEBI:17191	CHEBI:17203	CHEBI:17295	CHEBI:17561	CHEBI:17895	CHEBI:28797	CHEBI:30744	CHEBI:30797	CHEBI:30853	CHEBI:33094	CHEBI:35619	CHEBI:39557	CHEBI:39585	CHEBI:39748	CHEBI:39811	CHEBI:39986	CHEBI:40114	CHEBI:40131	CHEBI:40483	CHEBI:40661	CHEBI:40668	CHEBI:40912	CHEBI:41050	CHEBI:41051	CHEBI:41208	CHEBI:41494	CHEBI:41500
CHEBI:38925	0.00509770603228547	6/1177	5/368	0.0130525294343396	1	T	F	F	F	benzopteridine	CHEBI:42388	CHEBI:42427	CHEBI:42517	CHEBI:42587	CHEBI:45214
CHEBI:61296	0.00849617672047579	10/1177	7/368	0.0131843122507929	1	T	F	F	F	adenyl ribonucleotide	CHEBI:16027	CHEBI:17985	CHEBI:40553	CHEBI:40938	CHEBI:41588	CHEBI:41597	CHEBI:41614
CHEBI:37007	0.00679694137638063	8/1177	6/368	0.0137723235338801	1	T	F	F	F	nicotinamide dinucleotide	CHEBI:15846	CHEBI:18009	CHEBI:44214	CHEBI:44216	CHEBI:44286	CHEBI:44405
CHEBI:33704	0.0552251486830926	65/1177	29/368	0.0137935075008575	1	T	F	F	F	alpha-amino acid	CHEBI:15428	CHEBI:15811	CHEBI:16467	CHEBI:16828	CHEBI:16857	CHEBI:17053	CHEBI:17115	CHEBI:17191	CHEBI:17203	CHEBI:17295	CHEBI:17561	CHEBI:17895	CHEBI:28797	CHEBI:35619	CHEBI:40668	CHEBI:42062	CHEBI:42299	CHEBI:42902	CHEBI:43609	CHEBI:43628	CHEBI:43764	CHEBI:44387	CHEBI:44743	CHEBI:44767	CHEBI:44971	CHEBI:45453	CHEBI:45495	CHEBI:45848	CHEBI:46196
CHEBI:47018	0.016142735768904	19/1177	11/368	0.0139727876175826	1	T	F	F	F	monohydroxytetrahydrofuran	CHEBI:16311	CHEBI:16497	CHEBI:17622	CHEBI:17625	CHEBI:2129	CHEBI:28850	CHEBI:42178	CHEBI:42290	CHEBI:45834	CHEBI:46061	CHEBI:46175
CHEBI:64709	0.230246389124894	271/1177	100/368	0.0143045882042445	1	T	F	F	F	organic acid	CHEBI:132265	CHEBI:151	CHEBI:15366	CHEBI:15428	CHEBI:15811	CHEBI:16411	CHEBI:16467	CHEBI:16828	CHEBI:16857	CHEBI:17032	CHEBI:17053	CHEBI:17115	CHEBI:17191	CHEBI:17203	CHEBI:17295	CHEBI:17561	CHEBI:17895	CHEBI:28797	CHEBI:30744	CHEBI:30797	CHEBI:30853	CHEBI:33094	CHEBI:35619	CHEBI:39557	CHEBI:39585	CHEBI:39748	CHEBI:39811	CHEBI:39986	CHEBI:40114	CHEBI:40131	CHEBI:40483	CHEBI:40661	CHEBI:40668	CHEBI:40912	CHEBI:41050	CHEBI:41051	CHEBI:41208	CHEBI:41494	CHEBI:41500
CHEBI:35605	0.230246389124894	271/1177	100/368	0.0143045882042445	1	T	F	F	F	carbon oxoacid	CHEBI:132265	CHEBI:151	CHEBI:15366	CHEBI:15428	CHEBI:15811	CHEBI:16411	CHEBI:16467	CHEBI:16828	CHEBI:16857	CHEBI:17032	CHEBI:17053	CHEBI:17115	CHEBI:17191	CHEBI:17203	CHEBI:17295	CHEBI:17561	CHEBI:17895	CHEBI:28797	CHEBI:30744	CHEBI:30797	CHEBI:30853	CHEBI:33094	CHEBI:35619	CHEBI:39557	CHEBI:39585	CHEBI:39748	CHEBI:39811	CHEBI:39986	CHEBI:40114	CHEBI:40131	CHEBI:40483	CHEBI:40661	CHEBI:40668	CHEBI:40912	CHEBI:41050	CHEBI:41051	CHEBI:41208	CHEBI:41494	CHEBI:41500
CHEBI:24833	0.236193712829227	278/1177	102/368	0.0160655162103233	1	T	F	F	F	oxoacid	CHEBI:132265	CHEBI:151	CHEBI:15366	CHEBI:15428	CHEBI:15811	CHEBI:16411	CHEBI:16467	CHEBI:16828	CHEBI:16857	CHEBI:17032	CHEBI:17053	CHEBI:17115	CHEBI:17191	CHEBI:17203	CHEBI:17295	CHEBI:17561	CHEBI:17895	CHEBI:25567	CHEBI:28797	CHEBI:30744	CHEBI:30797	CHEBI:30853	CHEBI:33094	CHEBI:35619	CHEBI:39557	CHEBI:39585	CHEBI:39748	CHEBI:39811	CHEBI:39942	CHEBI:39986	CHEBI:40114	CHEBI:40131	CHEBI:40483	CHEBI:40661	CHEBI:40668	CHEBI:40912	CHEBI:41050	CHEBI:41051	CHEBI:41208
CHEBI:25609	0.0186915887850467	22/1177	12/368	0.0187394639524934	1	T	F	F	F	nucleotide-sugar	CHEBI:15700	CHEBI:15820	CHEBI:40615	CHEBI:41566	CHEBI:42751	CHEBI:44441	CHEBI:45868	CHEBI:46114	CHEBI:46243	CHEBI:46309	CHEBI:67119	CHEBI:85507
CHEBI:26421	0.0271877655055225	32/1177	16/368	0.0193030293486255	1	T	F	F	F	pyridines	CHEBI:15846	CHEBI:16171	CHEBI:18009	CHEBI:44214	CHEBI:44216	CHEBI:44258	CHEBI:44286	CHEBI:44319	CHEBI:44405	CHEBI:44743	CHEBI:44767	CHEBI:44858	CHEBI:44971	CHEBI:45037	CHEBI:45145	CHEBI:47159
CHEBI:33917	0.0127442650807137	15/1177	9/368	0.0195096840421721	1	T	F	F	F	aldohexose	CHEBI:40819	CHEBI:41140	CHEBI:41167	CHEBI:42548	CHEBI:42585	CHEBI:42756	CHEBI:42776	CHEBI:42802	CHEBI:43805
CHEBI:66873	0.0110450297366185	13/1177	8/368	0.0228916525687918	1	F	F	F	F	C4-dicarboxylic acid	CHEBI:17053	CHEBI:30744	CHEBI:30797	CHEBI:42743	CHEBI:43836	CHEBI:44073	CHEBI:44316	CHEBI:45680
CHEBI:33752	0.00254885301614274	3/1177	3/368	0.0303929822982284	1	F	F	F	F	hexonic acid	CHEBI:17032	CHEBI:42715	CHEBI:49545
CHEBI:25136	0.00254885301614274	3/1177	3/368	0.0303929822982284	1	F	F	F	F	malonyl-CoAs	CHEBI:15465	CHEBI:16625	CHEBI:43979
CHEBI:73690	0.00254885301614274	3/1177	3/368	0.0303929822982284	1	F	F	F	F	erythrose 4-phosphate/phosphoenolpyruvate family amino acid	CHEBI:16828	CHEBI:17295	CHEBI:17895
CHEBI:37043	0.00254885301614274	3/1177	3/368	0.0303929822982284	1	F	F	F	F	pyrimidine 2'-deoxyribonucleoside 5'-triphosphate	CHEBI:16311	CHEBI:17625	CHEBI:46175
CHEBI:50263	0.00254885301614274	3/1177	3/368	0.0303929822982284	1	F	F	F	F	2-hydroxydicarboxylic acid	CHEBI:30797	CHEBI:43465	CHEBI:44073
CHEBI:37121	0.00254885301614274	3/1177	3/368	0.0303929822982284	1	F	F	F	F	guanosine 5'-phosphate	CHEBI:17345	CHEBI:42738	CHEBI:42934
CHEBI:37531	0.00254885301614274	3/1177	3/368	0.0303929822982284	1	F	F	F	F	polyprenol diphosphate	CHEBI:42496	CHEBI:42877	CHEBI:42968
CHEBI:26435	0.00254885301614274	3/1177	3/368	0.0303929822982284	1	F	F	F	F	pyrimidine deoxyribonucleoside triphosphate	CHEBI:16311	CHEBI:17625	CHEBI:46175
CHEBI:7794	0.00254885301614274	3/1177	3/368	0.0303929822982284	1	F	F	F	F	phosphate monoester	CHEBI:44743	CHEBI:44767	CHEBI:44971
CHEBI:26650	0.00254885301614274	3/1177	3/368	0.0303929822982284	1	F	F	F	F	serine family amino acid	CHEBI:15428	CHEBI:17115	CHEBI:17561
CHEBI:16460	0.00254885301614274	3/1177	3/368	0.0303929822982284	1	F	F	F	F	polyprenol phosphate	CHEBI:42496	CHEBI:42877	CHEBI:42968
CHEBI:17234	0.00254885301614274	3/1177	3/368	0.0303929822982284	1	F	F	F	F	glucose	CHEBI:41140	CHEBI:42756	CHEBI:42802
CHEBI:22278	0.00254885301614274	3/1177	3/368	0.0303929822982284	1	F	F	F	F	alanine derivative	CHEBI:44743	CHEBI:44767	CHEBI:44971
CHEBI:26432	0.00254885301614274	3/1177	3/368	0.0303929822982284	1	F	F	F	F	pyrimidine nucleobase	CHEBI:16040	CHEBI:46017	CHEBI:46375
CHEBI:25523	0.00254885301614274	3/1177	3/368	0.0303929822982284	1	F	F	F	F	NADP	CHEBI:18009	CHEBI:44286	CHEBI:44405
CHEBI:17634	0.00254885301614274	3/1177	3/368	0.0303929822982284	1	F	F	F	F	D-glucose	CHEBI:41140	CHEBI:42756	CHEBI:42802
CHEBI:23641	0.00254885301614274	3/1177	3/368	0.0303929822982284	1	F	F	F	F	deoxyuridine phosphate	CHEBI:17622	CHEBI:17625	CHEBI:28850
CHEBI:22256	0.00764655904842821	9/1177	6/368	0.0305234742325368	1	F	F	F	F	adenosine phosphate	CHEBI:16027	CHEBI:17985	CHEBI:40553	CHEBI:40938	CHEBI:41597	CHEBI:41614
CHEBI:16862	0.00764655904842821	9/1177	6/368	0.0305234742325368	1	F	F	F	F	nucleoside diphosphate	CHEBI:17239	CHEBI:28850	CHEBI:40553	CHEBI:42738	CHEBI:46061	CHEBI:46402
CHEBI:61292	0.00764655904842821	9/1177	6/368	0.0305234742325368	1	F	F	F	F	guanyl nucleotide	CHEBI:16497	CHEBI:17345	CHEBI:42738	CHEBI:42934	CHEBI:44955	CHEBI:49535
CHEBI:35910	0.00764655904842821	9/1177	6/368	0.0305234742325368	1	F	F	F	F	2-oxo monocarboxylic acid	CHEBI:39748	CHEBI:41619	CHEBI:42767	CHEBI:43714	CHEBI:43720	CHEBI:45253
CHEBI:61295	0.00594732370433305	7/1177	5/368	0.0340017606895909	1	F	F	F	F	guanyl ribonucleotide	CHEBI:17345	CHEBI:42738	CHEBI:42934	CHEBI:44955	CHEBI:49535
CHEBI:83812	0.00594732370433305	7/1177	5/368	0.0340017606895909	1	F	F	F	F	non-proteinogenic amino acid derivative	CHEBI:44679	CHEBI:44743	CHEBI:45012	CHEBI:45896	CHEBI:46352
CHEBI:38337	0.00594732370433305	7/1177	5/368	0.0340017606895909	1	F	F	F	F	pyrimidone	CHEBI:16040	CHEBI:41037	CHEBI:42107	CHEBI:46017	CHEBI:46375
CHEBI:23252	0.00424808836023789	5/1177	4/368	0.0355173186283983	1	F	F	F	F	cinnamic acids	CHEBI:39811	CHEBI:41964	CHEBI:43108	CHEBI:45845
CHEBI:37096	0.00424808836023789	5/1177	4/368	0.0355173186283983	1	F	F	F	F	adenosine 5'-phosphate	CHEBI:16027	CHEBI:40553	CHEBI:40938	CHEBI:41614
CHEBI:23524	0.00424808836023789	5/1177	4/368	0.0355173186283983	1	F	F	F	F	cytidines	CHEBI:17239	CHEBI:41312	CHEBI:41649	CHEBI:41675
CHEBI:26437	0.00424808836023789	5/1177	4/368	0.0355173186283983	1	F	F	F	F	pyrimidine nucleoside diphosphate	CHEBI:17239	CHEBI:28850	CHEBI:46061	CHEBI:46402
CHEBI:50995	0.00424808836023789	5/1177	4/368	0.0355173186283983	1	F	F	F	F	secondary amino compound	CHEBI:3638	CHEBI:48810	CHEBI:49372	CHEBI:84500
CHEBI:24458	0.00424808836023789	5/1177	4/368	0.0355173186283983	1	F	F	F	F	guanosines	CHEBI:16750	CHEBI:17345	CHEBI:42738	CHEBI:42934
CHEBI:26439	0.00424808836023789	5/1177	4/368	0.0355173186283983	1	F	F	F	F	pyrimidine nucleoside triphosphate	CHEBI:16311	CHEBI:17625	CHEBI:41675	CHEBI:46175
CHEBI:24810	0.00424808836023789	5/1177	4/368	0.0355173186283983	1	F	F	F	F	indol-3-yl carboxylic acid	CHEBI:16411	CHEBI:39986	CHEBI:43580	CHEBI:49660
CHEBI:46867	0.00424808836023789	5/1177	4/368	0.0355173186283983	1	F	F	F	F	indolyl carboxylic acid	CHEBI:16411	CHEBI:39986	CHEBI:43580	CHEBI:49660
CHEBI:26666	0.00424808836023789	5/1177	4/368	0.0355173186283983	1	F	F	F	F	short-chain fatty acid	CHEBI:39748	CHEBI:41208	CHEBI:43606	CHEBI:45227
CHEBI:17668	0.00424808836023789	5/1177	4/368	0.0355173186283983	1	F	F	F	F	ribonucleoside diphosphate	CHEBI:17239	CHEBI:40553	CHEBI:42738	CHEBI:46402
CHEBI:26393	0.00424808836023789	5/1177	4/368	0.0355173186283983	1	F	F	F	F	purine nucleoside triphosphate	CHEBI:16497	CHEBI:40938	CHEBI:42290	CHEBI:42934
CHEBI:37075	0.00424808836023789	5/1177	4/368	0.0355173186283983	1	F	F	F	F	ribonucleoside 5'-diphosphate	CHEBI:17239	CHEBI:40553	CHEBI:42738	CHEBI:46402
CHEBI:33595	0.451996601529312	532/1177	181/368	0.0368557096782368	1	F	F	F	F	cyclic compound	CHEBI:132265	CHEBI:15652	CHEBI:15700	CHEBI:15820	CHEBI:15842	CHEBI:15846	CHEBI:15919	CHEBI:16027	CHEBI:16040	CHEBI:16171	CHEBI:16251	CHEBI:16311	CHEBI:16411	CHEBI:16497	CHEBI:16578	CHEBI:16750	CHEBI:16796	CHEBI:16828	CHEBI:16848	CHEBI:17083	CHEBI:17169	CHEBI:17203	CHEBI:17239	CHEBI:17295	CHEBI:17345	CHEBI:17601	CHEBI:17622	CHEBI:17625	CHEBI:17627	CHEBI:17895	CHEBI:17985	CHEBI:18009	CHEBI:18406	CHEBI:2129	CHEBI:26355	CHEBI:28579	CHEBI:28850	CHEBI:28973	CHEBI:3017
CHEBI:33832	0.450297366185217	530/1177	180/368	0.0407828594922692	1	F	F	F	F	organic cyclic compound	CHEBI:132265	CHEBI:15652	CHEBI:15700	CHEBI:15820	CHEBI:15842	CHEBI:15846	CHEBI:15919	CHEBI:16027	CHEBI:16040	CHEBI:16171	CHEBI:16251	CHEBI:16311	CHEBI:16411	CHEBI:16497	CHEBI:16578	CHEBI:16750	CHEBI:16796	CHEBI:16828	CHEBI:16848	CHEBI:17083	CHEBI:17169	CHEBI:17203	CHEBI:17239	CHEBI:17295	CHEBI:17345	CHEBI:17601	CHEBI:17622	CHEBI:17625	CHEBI:17627	CHEBI:17895	CHEBI:17985	CHEBI:18009	CHEBI:18406	CHEBI:2129	CHEBI:26355	CHEBI:28579	CHEBI:28850	CHEBI:28973	CHEBI:3017
CHEBI:51277	0.016142735768904	19/1177	10/368	0.0415974293221688	1	F	F	F	F	thioester	CHEBI:15465	CHEBI:16625	CHEBI:39978	CHEBI:40470	CHEBI:41333	CHEBI:41542	CHEBI:41612	CHEBI:43306	CHEBI:43979	CHEBI:45541
CHEBI:17984	0.016142735768904	19/1177	10/368	0.0415974293221688	1	F	F	F	F	acyl-CoA	CHEBI:15465	CHEBI:16625	CHEBI:39978	CHEBI:40470	CHEBI:41333	CHEBI:41542	CHEBI:41612	CHEBI:43306	CHEBI:43979	CHEBI:45541
CHEBI:26959	0.016142735768904	19/1177	10/368	0.0415974293221688	1	F	F	F	F	thiocarboxylic ester	CHEBI:15465	CHEBI:16625	CHEBI:39978	CHEBI:40470	CHEBI:41333	CHEBI:41542	CHEBI:41612	CHEBI:43306	CHEBI:43979	CHEBI:45541
CHEBI:23367	0.984706881903144	1159/1177	366/368	0.0466740490604837	1	F	F	F	F	molecular entity	CHEBI:132265	CHEBI:134066	CHEBI:151	CHEBI:15366	CHEBI:15428	CHEBI:15465	CHEBI:15652	CHEBI:15700	CHEBI:15811	CHEBI:15820	CHEBI:15842	CHEBI:15846	CHEBI:15881	CHEBI:15905	CHEBI:15919	CHEBI:16027	CHEBI:16040	CHEBI:16171	CHEBI:16251	CHEBI:16311	CHEBI:16411	CHEBI:16467	CHEBI:16497	CHEBI:16578	CHEBI:16584	CHEBI:16625	CHEBI:16750	CHEBI:16796	CHEBI:16828	CHEBI:16848	CHEBI:16857	CHEBI:17032	CHEBI:17053	CHEBI:17083	CHEBI:17115	CHEBI:17169	CHEBI:17191	CHEBI:17203	CHEBI:17239
CHEBI:36980	0.0101954120645709	12/1177	7/368	0.0470540023565239	1	F	F	F	F	pyridine nucleotide	CHEBI:15846	CHEBI:16171	CHEBI:18009	CHEBI:44214	CHEBI:44216	CHEBI:44286	CHEBI:44405
CHEBI:36357	0.845369583687341	995/1177	321/368	0.0495057353761681	1	F	F	F	F	polyatomic entity	CHEBI:132265	CHEBI:151	CHEBI:15366	CHEBI:15428	CHEBI:15465	CHEBI:15652	CHEBI:15700	CHEBI:15811	CHEBI:15820	CHEBI:15842	CHEBI:15846	CHEBI:15881	CHEBI:15905	CHEBI:15919	CHEBI:16027	CHEBI:16040	CHEBI:16171	CHEBI:16251	CHEBI:16311	CHEBI:16411	CHEBI:16467	CHEBI:16497	CHEBI:16578	CHEBI:16584	CHEBI:16625	CHEBI:16750	CHEBI:16796	CHEBI:16828	CHEBI:16848	CHEBI:16857	CHEBI:17032	CHEBI:17053	CHEBI:17083	CHEBI:17115	CHEBI:17169	CHEBI:17191	CHEBI:17203	CHEBI:17239	CHEBI:17295
Total number of ligands: 1177
Total number of Study ligands: 368
FDR Threshold P-values: [10% = 0.0196], [5% = 0.00779], [1% = 0.000893], [0.5% = 0.000429]
[truncated: 327 more columns]
