# Supplementary material for: Ligand Binding Site Structure Influences the Evolution of Protein Complex Function and Topology
Source: Cell Rep. 2018 Mar 20;22(12):3265–76. doi: 10.1016/j.celrep.2018.02.085 (PMC5873459; doi:10.1016/j.celrep.2018.02.085)
Supplement: Table S3. Enriched ChEBI Role Ontology Terms of MBS Homomers, Related to Figure 5 [file mmc4.xlsx]

## Sheet: Table S3
Table S3. Enriched ChEBI role ontology terms of MBS homomers. Related to Figure 5.
CHEBI_Term	Pop_freq	Pop_frac	Study_frac	P	Bonf_Cor_P	FDR_10	FDR_5	FDR_1	FDR_0.5_perc	Description	Contributing_ligands
CHEBI:75767	0.476433121019108	374/785	167/273	2.12290382570039e-08	5.26480148773697e-06	T	T	T	T	animal metabolite	CHEBI:15366	CHEBI:15465	CHEBI:15652	CHEBI:15700	CHEBI:15811	CHEBI:15820	CHEBI:15842	CHEBI:15846	CHEBI:15905	CHEBI:16040	CHEBI:16171	CHEBI:16311	CHEBI:16411	CHEBI:16467	CHEBI:16497	CHEBI:16584	CHEBI:16625	CHEBI:16796	CHEBI:16828	CHEBI:16857	CHEBI:17053	CHEBI:17115	CHEBI:17191	CHEBI:17203	CHEBI:17239	CHEBI:17295	CHEBI:17312	CHEBI:17336	CHEBI:17345	CHEBI:17561	CHEBI:17622	CHEBI:17625	CHEBI:17627	CHEBI:17985	CHEBI:18021	CHEBI:18406	CHEBI:28579	CHEBI:28850	CHEBI:30837
CHEBI:75768	0.472611464968153	371/785	165/273	4.75309613501224e-08	1.17876784148304e-05	T	T	T	T	mammalian metabolite	CHEBI:15465	CHEBI:15652	CHEBI:15700	CHEBI:15811	CHEBI:15820	CHEBI:15842	CHEBI:15846	CHEBI:15905	CHEBI:16040	CHEBI:16171	CHEBI:16311	CHEBI:16411	CHEBI:16467	CHEBI:16497	CHEBI:16584	CHEBI:16625	CHEBI:16796	CHEBI:16828	CHEBI:16857	CHEBI:17053	CHEBI:17115	CHEBI:17191	CHEBI:17203	CHEBI:17239	CHEBI:17295	CHEBI:17312	CHEBI:17336	CHEBI:17345	CHEBI:17561	CHEBI:17622	CHEBI:17625	CHEBI:17627	CHEBI:17985	CHEBI:18021	CHEBI:18406	CHEBI:28579	CHEBI:28850	CHEBI:30837	CHEBI:33094
CHEBI:78675	0.0471337579617834	37/785	27/273	1.38148370618558e-06	0.000342607959134023	T	T	T	T	fundamental metabolite	CHEBI:15428	CHEBI:15919	CHEBI:16027	CHEBI:16750	CHEBI:17895	CHEBI:18009	CHEBI:18021	CHEBI:39869	CHEBI:40282	CHEBI:40470	CHEBI:40553	CHEBI:40558	CHEBI:40661	CHEBI:40938	CHEBI:41050	CHEBI:41523	CHEBI:42563	CHEBI:42743	CHEBI:44216	CHEBI:44286	CHEBI:44405	CHEBI:44894	CHEBI:45092	CHEBI:45253	CHEBI:45495	CHEBI:46386	CHEBI:9532
CHEBI:75771	0.319745222929936	251/785	117/273	1.63828367530186e-06	0.00040629435147486	T	T	T	T	mouse metabolite	CHEBI:15465	CHEBI:15652	CHEBI:15700	CHEBI:15811	CHEBI:15820	CHEBI:15842	CHEBI:15846	CHEBI:15905	CHEBI:16040	CHEBI:16171	CHEBI:16311	CHEBI:16411	CHEBI:16467	CHEBI:16497	CHEBI:16584	CHEBI:16796	CHEBI:16828	CHEBI:16857	CHEBI:17053	CHEBI:17115	CHEBI:17191	CHEBI:17203	CHEBI:17239	CHEBI:17295	CHEBI:17336	CHEBI:17345	CHEBI:17622	CHEBI:17625	CHEBI:17985	CHEBI:18406	CHEBI:28850	CHEBI:30837	CHEBI:39632	CHEBI:39978	CHEBI:40192	CHEBI:40556	CHEBI:40559	CHEBI:40579	CHEBI:40961
CHEBI:76971	0.272611464968153	214/785	99/273	3.0513156252924e-05	0.00756726275072515	T	T	T	T	Escherichia coli metabolite	CHEBI:15652	CHEBI:15700	CHEBI:15811	CHEBI:15820	CHEBI:15842	CHEBI:15846	CHEBI:15905	CHEBI:16040	CHEBI:16171	CHEBI:16311	CHEBI:16467	CHEBI:16497	CHEBI:16578	CHEBI:16584	CHEBI:16828	CHEBI:16857	CHEBI:17032	CHEBI:17053	CHEBI:17115	CHEBI:17191	CHEBI:17203	CHEBI:17239	CHEBI:17295	CHEBI:17345	CHEBI:17601	CHEBI:17622	CHEBI:17625	CHEBI:17985	CHEBI:18406	CHEBI:28850	CHEBI:29200	CHEBI:39978	CHEBI:40556	CHEBI:40579	CHEBI:40615	CHEBI:40961	CHEBI:41312	CHEBI:41333	CHEBI:41542
CHEBI:25212	0.754140127388535	592/785	228/273	6.09715793803156e-05	0.0151209516863183	T	T	T	T	metabolite	CHEBI:132265	CHEBI:15366	CHEBI:15428	CHEBI:15465	CHEBI:15652	CHEBI:15700	CHEBI:15811	CHEBI:15820	CHEBI:15842	CHEBI:15846	CHEBI:15905	CHEBI:15919	CHEBI:16027	CHEBI:16040	CHEBI:16171	CHEBI:16311	CHEBI:16411	CHEBI:16467	CHEBI:16497	CHEBI:16578	CHEBI:16584	CHEBI:16625	CHEBI:16750	CHEBI:16796	CHEBI:16828	CHEBI:16857	CHEBI:17032	CHEBI:17053	CHEBI:17083	CHEBI:17115	CHEBI:17169	CHEBI:17191	CHEBI:17203	CHEBI:17239	CHEBI:17295	CHEBI:17312	CHEBI:17336	CHEBI:17345	CHEBI:17561
CHEBI:76969	0.310828025477707	244/785	108/273	0.000137366847580438	0.0340669781999486	T	T	T	T	bacterial metabolite	CHEBI:132265	CHEBI:15652	CHEBI:15700	CHEBI:15811	CHEBI:15820	CHEBI:15842	CHEBI:15846	CHEBI:15905	CHEBI:16040	CHEBI:16171	CHEBI:16311	CHEBI:16467	CHEBI:16497	CHEBI:16578	CHEBI:16584	CHEBI:16828	CHEBI:16857	CHEBI:17032	CHEBI:17053	CHEBI:17115	CHEBI:17191	CHEBI:17203	CHEBI:17239	CHEBI:17295	CHEBI:17345	CHEBI:17601	CHEBI:17622	CHEBI:17625	CHEBI:17985	CHEBI:18406	CHEBI:28850	CHEBI:29200	CHEBI:39978	CHEBI:40556	CHEBI:40579	CHEBI:40615	CHEBI:40961	CHEBI:41133	CHEBI:41208
CHEBI:75787	0.312101910828025	245/785	108/273	0.000172608782144802	0.0428069779719109	T	T	T	T	prokaryotic metabolite	CHEBI:132265	CHEBI:15652	CHEBI:15700	CHEBI:15811	CHEBI:15820	CHEBI:15842	CHEBI:15846	CHEBI:15905	CHEBI:16040	CHEBI:16171	CHEBI:16311	CHEBI:16467	CHEBI:16497	CHEBI:16578	CHEBI:16584	CHEBI:16828	CHEBI:16857	CHEBI:17032	CHEBI:17053	CHEBI:17115	CHEBI:17191	CHEBI:17203	CHEBI:17239	CHEBI:17295	CHEBI:17345	CHEBI:17601	CHEBI:17622	CHEBI:17625	CHEBI:17985	CHEBI:18406	CHEBI:28850	CHEBI:29200	CHEBI:39978	CHEBI:40556	CHEBI:40579	CHEBI:40615	CHEBI:40961	CHEBI:41133	CHEBI:41208
CHEBI:75763	0.587261146496815	461/785	181/273	0.00100973772268746	0.25041495522649	T	T	F	F	eukaryotic metabolite	CHEBI:15366	CHEBI:15465	CHEBI:15652	CHEBI:15700	CHEBI:15811	CHEBI:15820	CHEBI:15842	CHEBI:15846	CHEBI:15905	CHEBI:16040	CHEBI:16171	CHEBI:16311	CHEBI:16411	CHEBI:16467	CHEBI:16497	CHEBI:16584	CHEBI:16625	CHEBI:16796	CHEBI:16828	CHEBI:16857	CHEBI:17053	CHEBI:17083	CHEBI:17115	CHEBI:17169	CHEBI:17191	CHEBI:17203	CHEBI:17239	CHEBI:17295	CHEBI:17312	CHEBI:17336	CHEBI:17345	CHEBI:17561	CHEBI:17622	CHEBI:17625	CHEBI:17627	CHEBI:17700	CHEBI:17985	CHEBI:18021	CHEBI:18406
CHEBI:23357	0.0267515923566879	21/785	14/273	0.00255737412511176	0.634228783027717	T	T	F	F	cofactor	CHEBI:16848	CHEBI:40470	CHEBI:41597	CHEBI:42388	CHEBI:42587	CHEBI:43049	CHEBI:43063	CHEBI:44258	CHEBI:44812	CHEBI:45012	CHEBI:45145	CHEBI:45495	CHEBI:49880	CHEBI:59560
CHEBI:77746	0.335031847133758	263/785	107/273	0.0087221697857571	1	F	F	F	F	human metabolite	CHEBI:15811	CHEBI:15820	CHEBI:15842	CHEBI:16040	CHEBI:16311	CHEBI:16411	CHEBI:16497	CHEBI:16625	CHEBI:16796	CHEBI:16828	CHEBI:16857	CHEBI:17115	CHEBI:17191	CHEBI:17295	CHEBI:17312	CHEBI:17336	CHEBI:17561	CHEBI:17625	CHEBI:17627	CHEBI:18021	CHEBI:18406	CHEBI:28579	CHEBI:33094	CHEBI:35619	CHEBI:39557	CHEBI:39618	CHEBI:39632	CHEBI:40101	CHEBI:40480	CHEBI:40483	CHEBI:40553	CHEBI:40558	CHEBI:40559	CHEBI:40579	CHEBI:40668	CHEBI:40961	CHEBI:41050	CHEBI:41051	CHEBI:41124
CHEBI:53000	0.0331210191082803	26/785	14/273	0.0333290187924235	1	F	F	F	F	epitope	CHEBI:16584	CHEBI:41140	CHEBI:41167	CHEBI:41353	CHEBI:42548	CHEBI:42776	CHEBI:43805	CHEBI:44743	CHEBI:44759	CHEBI:44767	CHEBI:44971	CHEBI:45493	CHEBI:45495	CHEBI:45744
CHEBI:60311	0.00382165605095541	3/785	3/273	0.0417593144586327	1	F	F	F	F	thyroid hormone	CHEBI:45840	CHEBI:45848	CHEBI:45954
CHEBI:64049	0.00382165605095541	3/785	3/273	0.0417593144586327	1	F	F	F	F	food acidity regulator	CHEBI:15366	CHEBI:41523	CHEBI:42743
CHEBI:50733	0.0369426751592357	29/785	15/273	0.0420869171566838	1	F	F	F	F	nutraceutical	CHEBI:15428	CHEBI:16027	CHEBI:16467	CHEBI:16828	CHEBI:16857	CHEBI:17203	CHEBI:17295	CHEBI:17895	CHEBI:40938	CHEBI:43063	CHEBI:44319	CHEBI:44679	CHEBI:45214	CHEBI:46306	CHEBI:46387
CHEBI:23354	0.0140127388535032	11/785	7/273	0.0472830628695546	1	F	F	F	F	coenzyme	CHEBI:16848	CHEBI:40470	CHEBI:41597	CHEBI:42587	CHEBI:43063	CHEBI:45145	CHEBI:59560
Total number of ligands: 785
Total number of Study ligands: 273
FDR Threshold P-values: [10% = 0.0069], [5% = 0.00345], [1% = 0.000552], [0.5% = 0.000276]
[truncated: 189 more columns]
