# Supplementary material for: Ligand Binding Site Structure Influences the Evolution of Protein Complex Function and Topology
Source: Cell Rep. 2018 Mar 20;22(12):3265–76. doi: 10.1016/j.celrep.2018.02.085 (PMC5873459; doi:10.1016/j.celrep.2018.02.085)
Supplement: Table S4. The Frequency of Neutral and Disease Mutations in Ligand Binding Sites, Related to Figure 7 [file mmc5.xlsx]

## Sheet: Table S4
Table S4. The frequency of neutral and disease mutations in ligand binding sites. Related to Figure 7.
	Mutations
	disease	neutral	sites	neutral/sites
All ligands
Het.MBS	232	759	54801	0.0138501
Het.SBS	237	2281	108447	0.0210333
Hom.MBS	56	905	55131	0.0164154
Hom.SBS	77	2213	82660	0.0267723
Mon.	112	2744	47683	0.0575467
Cofactors
Het.MBS	36	141	15383	0.00916596
Het.SBS	22	176	3865	0.0455369
Hom.MBS	12	283	17465	0.0162038
Hom.SBS	18	647	26811	0.0241319
Mon.	34	541	10967	0.0493298
Metal ions
Het.MBS	20	144	5860	0.0245734
Het.SBS	71	501	16946	0.0295645
Hom.MBS	5	68	5044	0.0134814
Hom.SBS	18	373	10384	0.0359206
Mon.	26	504	8117	0.0620919
Small molecule
Het.MBS	210	523	33558	0.015585
Het.SBS	153	1710	87636	0.0195125
Hom.MBS	44	648	32622	0.0198639
Hom.SBS	48	1400	45465	0.0307929
Mon.	58	1831	28599	0.0640232
all mutations	1489	18392
